# Supplementary material for: The archetypal gene transfer agent RcGTA is regulated via direct interaction with the enigmatic RNA polymerase omega subunit
Source: Cell Rep. 2022 Aug 9;40(6):111183. doi: 10.1016/j.celrep.2022.111183 (PMC9638019; doi:10.1016/j.celrep.2022.111183)
Supplement: Table S1. Full BLAST search results for S1A R, related to Figure 3 and STAR Methods — capsulatus SB1003 GafA full length protein query (BLASTp), S1B R. capsulatus SB1003 GafA full length protein query (BLASTp; hits limited to Hyphomicroberales), S1C R. capsulatus SB1003 GafA full length protein query (PSI-BLAST - 2 iterations; hits limited to Hyphomicroberales), S1D Roseibium sp. RKSG952 GafA full length protein query (tBLASTn), S1E R. capsulatus SB1003 GafA full length protein query (BLASTp; hits limited to Agrobacteria), and S1F R. capsulatus SB1003 GafA full length protein query (BLASTp; hits limited to Brucellaceae). [file mmc2.xlsx]

## Sheet: Table S1A_Unfiltered_P
Table S1A. BLASTp search results for R. capsulatus SB1003 GafA full length protein query
Accessed 9th May 2022
Description	Scientific Name	Max Score	Total Score	Query Cover	E value	Per. ident	Acc. Len	Accession
DUF6456 domain-containing protein [Rhodobacter capsulatus]	Rhodobacter capsulatus	657	657	1	0	100	382	WP_013067589.1
DUF6456 domain-containing protein [Rhodobacter capsulatus]	Rhodobacter capsulatus	655	655	1	0	99.74	382	WP_023921517.1
DUF6456 domain-containing protein [Rhodobacter capsulatus]	Rhodobacter capsulatus	650	650	1	0	99.21	382	WP_023913026.1
DUF6456 domain-containing protein [Rhodobacter capsulatus]	Rhodobacter capsulatus	580	580	1	0	91.36	380	WP_055208267.1
DUF6456 domain-containing protein [Rhodobacter capsulatus]	Rhodobacter capsulatus	579	579	1	0	91.1	380	WP_074553277.1
DUF6456 domain-containing protein [Rhodobacter capsulatus]	Rhodobacter capsulatus	576	576	1	0	91.36	380	WP_136905517.1
DUF6456 domain-containing protein [Rhodobacter viridis]	Rhodobacter viridis	534	534	1	0	83.77	373	WP_110804022.1
DUF6456 domain-containing protein [Rhodobacter aestuarii]	Rhodobacter aestuarii	465	465	1	1e-160	75.19	371	WP_076483529.1
DUF6456 domain-containing protein [Rhodobacter sp. JA431]	Rhodobacter sp. JA431	462	462	1	3e-159	74.94	371	WP_097081164.1
DUF6456 domain-containing protein [Rhodobacter sp. TJ_12]	Rhodobacter sp. TJ_12	450	450	0.98	2e-154	73.44	379	WP_223638508.1
helix-turn-helix domain-containing protein [Sphingomonadales bacterium]	Sphingomonadales bacterium	446	446	1	1e-152	70.39	373	MBD3787786.1
DUF6456 domain-containing protein [Sinirhodobacter sp. WL0062]	Sinirhodobacter sp. WL0062	436	436	0.99	7e-149	71.13	370	WP_233675303.1
DUF6456 domain-containing protein [Sinirhodobacter sp. B57]	Sinirhodobacter sp. B57	433	433	0.99	9e-148	70.87	370	WP_218631093.1
DUF6456 domain-containing protein [Rhodobacter maris]	Rhodobacter maris	429	429	0.99	6e-146	68.35	396	WP_097068934.1
DUF6456 domain-containing protein [Sinirhodobacter ferrireducens]	Sinirhodobacter ferrireducens	422	422	0.97	2e-143	69.44	371	WP_128147406.1
DUF6456 domain-containing protein [Sinirhodobacter hankyongi]	Sinirhodobacter hankyongi	421	421	0.97	3e-143	70.9	371	WP_121532171.1
hypothetical protein DFO80_11061 [Rhodobacter sp. 140A]	Rhodobacter sp. 140A	421	421	0.97	5e-143	69.17	371	RBP89746.1
DUF6456 domain-containing protein [Phaeovulum veldkampii]	Phaeovulum veldkampii	421	421	0.97	7e-143	68.8	370	WP_107323354.1
DUF6456 domain-containing protein [Sinirhodobacter huangdaonensis]	Sinirhodobacter huangdaonensis	419	419	0.97	4e-142	68.9	371	WP_128157537.1
DUF6456 domain-containing protein [Pseudothioclava arenosa]	Pseudothioclava arenosa	418	418	0.97	5e-142	71.47	374	WP_096432483.1
DUF6456 domain-containing protein [Rhodobacter sp. LPB0142]	Rhodobacter sp. LPB0142	416	416	1	4e-141	71.06	374	WP_071167193.1
DUF6456 domain-containing protein [Paenirhodobacter sp. MME-103]	Paenirhodobacter sp. MME-103	415	415	1	1e-140	71.06	374	WP_068767054.1
DUF6456 domain-containing protein [Sinirhodobacter populi]	Sinirhodobacter populi	407	407	0.97	2e-137	68.8	365	WP_128180951.1
DUF6456 domain-containing protein [Sinirhodobacter populi]	Sinirhodobacter populi	405	405	0.97	8e-137	68.53	365	WP_128207490.1
DUF6456 domain-containing protein [Sinirhodobacter populi]	Sinirhodobacter populi	404	404	0.97	2e-136	68.8	365	WP_128231053.1
helix-turn-helix domain-containing protein [Thioclava sp.]	Thioclava sp.	401	401	0.97	5e-135	68.15	375	MBD3803496.1
DUF6456 domain-containing protein [Thioclava marina]	Thioclava marina	400	400	0.97	5e-135	68.41	375	WP_078575250.1
DUF6456 domain-containing protein [Thioclava sp. L04-15]	Thioclava sp. L04-15	400	400	0.97	1e-134	67.89	375	WP_078530581.1
helix-turn-helix domain-containing protein [Thioclava marina]	Thioclava marina	400	400	0.97	1e-134	67.79	375	MBC7144196.1
DUF6456 domain-containing protein [Thioclava indica]	Thioclava indica	399	399	0.97	3e-134	67.54	378	WP_038130951.1
DUF6456 domain-containing protein [Paenirhodobacter enshiensis]	Paenirhodobacter enshiensis	399	399	0.97	3e-134	67.02	372	WP_036639976.1
helix-turn-helix domain-containing protein [Rhodobacteraceae bacterium]	Rhodobacteraceae bacterium	398	398	0.97	5e-134	67.89	375	TNF16647.1
DUF6456 domain-containing protein [Thioclava pacifica]	Thioclava pacifica	397	397	0.97	1e-133	68.88	375	WP_038078413.1
hypothetical protein TP2_10810 [Thioclava pacifica DSM 10166]	Thioclava pacifica DSM 10166	398	398	0.97	1e-133	68.88	392	KEO51958.1
DUF6456 domain-containing protein [Thioclava sediminum]	Thioclava sediminum	397	397	0.97	2e-133	68.77	374	WP_078603715.1
helix-turn-helix domain-containing protein [Rhodobacteraceae bacterium]	Rhodobacteraceae bacterium	396	396	0.97	3e-133	65.71	375	MBW6505504.1
DUF6456 domain-containing protein [Thioclava dalianensis]	Thioclava dalianensis	395	395	0.97	6e-133	66.41	378	WP_038065071.1
helix-turn-helix domain-containing protein [Thioclava sp. BHET1]	Thioclava sp. BHET1	394	394	0.97	3e-132	66.93	378	TMV93649.1
DUF6456 domain-containing protein [Thioclava atlantica]	Thioclava atlantica	391	391	0.97	4e-131	67.02	375	WP_038146083.1
helix-turn-helix domain-containing protein [Rhodobacterales bacterium]	Rhodobacterales bacterium	384	384	0.97	2e-128	63.32	381	NCM96974.1
helix-turn-helix domain-containing protein [Rhodobacteraceae bacterium]	Rhodobacteraceae bacterium	382	382	0.97	1e-127	63.4	378	MCB2124746.1
helix-turn-helix domain containing protein [Thioclava sp.]	Thioclava sp.	382	382	0.97	1e-127	69.03	374	MAQ37851.1
DUF6456 domain-containing protein [Thioclava sp. F28-4]	Thioclava sp. F28-4	381	381	0.97	2e-127	68.77	374	WP_078519273.1
DUF6456 domain-containing protein [Defluviimonas aquaemixtae]	Defluviimonas aquaemixtae	382	382	0.97	2e-127	65.69	381	WP_108852177.1
DUF6456 domain-containing protein [Thioclava nitratireducens]	Thioclava nitratireducens	380	380	0.97	5e-127	65.88	374	WP_075774626.1
helix-turn-helix domain-containing protein [Rhodobacteraceae bacterium]	Rhodobacteraceae bacterium	380	380	0.97	8e-127	68.85	380	MCB1398491.1
DUF6456 domain-containing protein [Rhodobacteraceae]	Rhodobacteraceae	380	380	0.99	9e-127	62.5	373	WP_096785719.1
DUF6456 domain-containing protein [Thioclava sp. F34-6]	Thioclava sp. F34-6	379	379	0.97	1e-126	65.88	374	WP_088735660.1
DUF6456 domain-containing protein [Thioclava sp. DLFJ4-1]	Thioclava sp. DLFJ4-1	379	379	0.97	1e-126	67.72	374	WP_078599205.1
helix-turn-helix domain-containing protein [Rhodobacteraceae bacterium]	Rhodobacteraceae bacterium	379	379	0.98	2e-126	60.62	377	MCB2129224.1
DUF6456 domain-containing protein [Thioclava sp. JM3]	Thioclava sp. JM3	379	379	0.97	2e-126	65.88	374	WP_088725021.1
helix-turn-helix domain-containing protein [Defluviimonas sp.]	Defluviimonas sp.	379	379	0.97	3e-126	62.95	381	KAB2882877.1
DUF6456 domain-containing protein [Frigidibacter albus]	Frigidibacter albus	378	378	0.99	3e-126	64.92	369	WP_161346951.1
helix-turn-helix domain-containing protein [Defluviimonas sp.]	Defluviimonas sp.	379	379	0.99	3e-126	65.56	380	MBC7138471.1
DUF6456 domain-containing protein [Thioclava sp. F36-6]	Thioclava sp. F36-6	378	378	0.97	4e-126	68.77	374	WP_078546856.1
helix-turn-helix domain containing protein [Alphaproteobacteria bacterium HGW-Alphaproteobacteria-4]	Alphaproteobacteria bacterium HGW-Alphaproteobacteria-4	375	375	0.97	4e-125	64.66	375	PKP71679.1
helix-turn-helix domain-containing protein [Albidovulum inexpectatum]	Albidovulum inexpectatum	375	375	0.97	5e-125	61.94	378	WP_245873089.1
DUF6456 domain-containing protein [Cereibacter sphaeroides]	Cereibacter sphaeroides	375	375	0.97	6e-125	62.01	378	WP_119000692.1
DUF6456 domain-containing protein [Cereibacter johrii]	Cereibacter johrii	375	375	0.97	6e-125	62.27	378	WP_108223198.1
DUF6456 domain-containing protein [Cereibacter sphaeroides]	Cereibacter sphaeroides	375	375	0.97	8e-125	62.27	378	WP_137458609.1
DUF6456 domain-containing protein [Cereibacter sphaeroides]	Cereibacter sphaeroides	375	375	0.97	9e-125	62.01	378	WP_011337784.1
DUF6456 domain-containing protein [Cereibacter sphaeroides]	Cereibacter sphaeroides	374	374	0.97	2e-124	62.27	378	WP_160475806.1
DUF6456 domain-containing protein [Cereibacter ovatus]	Cereibacter ovatus	374	374	0.97	3e-124	62.53	374	WP_097031271.1
DUF6456 domain-containing protein [Cereibacter sphaeroides]	Cereibacter sphaeroides	374	374	0.97	3e-124	62.01	378	WP_124257226.1
hypothetical protein D516_3753 [Rhodobacter sp. AKP1]	Rhodobacter sp. AKP1	373	373	0.97	3e-124	62.27	378	EKX59030.1
DUF6456 domain-containing protein [Cereibacter]	Cereibacter	373	373	0.97	4e-124	62.01	378	WP_112330433.1
DUF6456 domain-containing protein [Thioclava sp. F1Mire-8]	Thioclava sp. F1Mire-8	373	373	0.97	5e-124	65.88	374	WP_088718814.1
helix-turn-helix domain containing protein [Rhodobacterales bacterium 32-67-9]	Rhodobacterales bacterium 32-67-9	373	373	0.97	5e-124	64.94	381	OYX45501.1
helix-turn-helix domain-containing protein [Rhodobacteraceae bacterium]	Rhodobacteraceae bacterium	373	373	1	5e-124	60.52	381	MCB2136091.1
DUF6456 domain-containing protein [Cereibacter sphaeroides]	Cereibacter sphaeroides	373	373	0.97	5e-124	62.01	378	WP_041670035.1
DUF6456 domain-containing protein [Thioclava sp. F36-7]	Thioclava sp. F36-7	372	372	0.96	8e-124	69.07	374	WP_078570363.1
helix-turn-helix domain-containing protein [Rhodobacteraceae bacterium]	Rhodobacteraceae bacterium	372	372	1	1e-123	60.84	368	TQS73031.1
DUF6456 domain-containing protein [Cereibacter sphaeroides]	Cereibacter sphaeroides	371	371	0.97	2e-123	61.48	378	WP_119003184.1
DUF6456 domain-containing protein [Thioclava sp. F42-5]	Thioclava sp. F42-5	370	370	0.96	4e-123	65.52	360	WP_240497057.1
DUF6456 domain-containing protein [Cereibacter azotoformans]	Cereibacter azotoformans	370	370	0.97	6e-123	62.27	378	WP_101342149.1
helix-turn-helix domain-containing protein [Cereibacter azotoformans]	Cereibacter azotoformans	370	370	0.97	6e-123	62.27	378	WP_238823283.1
DUF6456 domain-containing protein [Thioclava electrotropha]	Thioclava electrotropha	370	370	0.96	7e-123	68.8	374	WP_083075298.1
DUF6456 domain-containing protein [Cereibacter]	Cereibacter	369	369	0.97	1e-122	62.27	378	WP_108220292.1
DUF6456 domain-containing protein [Phaeovulum vinaykumarii]	Phaeovulum vinaykumarii	369	369	0.97	1e-122	65.96	374	WP_076365766.1
DUF6456 domain-containing protein [Pseudorhodobacter sp. E13]	Pseudorhodobacter sp. E13	369	369	0.97	2e-122	60.16	370	WP_127046751.1
DUF6456 domain-containing protein [Thioclava sp. DLFJ5-1]	Thioclava sp. DLFJ5-1	369	369	0.96	2e-122	68.8	374	WP_078539395.1
DUF6456 domain-containing protein [Thioclava sp. JE_KL1]	Thioclava sp. JE_KL1	369	369	0.96	2e-122	68.8	374	WP_152844042.1
DUF6456 domain-containing protein [Rhodobacter sediminicola]	Rhodobacter sediminicola	369	369	0.97	3e-122	62.53	378	WP_145110936.1
DUF6456 domain-containing protein [Xinfangfangia soli]	Xinfangfangia soli	366	366	0.97	2e-121	61.74	373	WP_197644115.1
DUF6456 domain-containing protein [Fertoeibacter niger]	Fertoeibacter niger	366	366	0.97	3e-121	61.72	380	WP_152823697.1
DUF6456 domain-containing protein [Cereibacter sphaeroides]	Cereibacter sphaeroides	365	365	0.97	3e-121	62.01	377	WP_037086941.1
helix-turn-helix domain-containing protein [Rhodobacteraceae bacterium]	Rhodobacteraceae bacterium	364	364	0.97	1e-120	60.89	372	MBN2630830.1
helix-turn-helix domain-containing protein [Rhodobacteraceae bacterium]	Rhodobacteraceae bacterium	363	363	0.98	2e-120	59.13	381	MCB2093657.1
DUF6456 domain-containing protein [Frigidibacter mobilis]	Frigidibacter mobilis	363	363	0.97	5e-120	64.18	383	WP_066811816.1
helix-turn-helix domain-containing protein [Candidatus Falkowbacteria bacterium]	Candidatus Falkowbacteria bacterium	359	359	0.88	2e-119	65.6	326	NCU21873.1
helix-turn-helix domain containing protein [Alphaproteobacteria bacterium HGW-Alphaproteobacteria-6]	Alphaproteobacteria bacterium HGW-Alphaproteobacteria-6	361	361	0.98	3e-119	62.89	385	PKP73079.1
DUF6456 domain-containing protein [Rhodobacteraceae bacterium]	Rhodobacteraceae bacterium	360	360	0.97	4e-119	60.89	372	MCF8486173.1
helix-turn-helix domain-containing protein [Rhodobacteraceae bacterium]	Rhodobacteraceae bacterium	360	360	0.97	4e-119	60.21	379	MCB2117055.1
DUF6456 domain-containing protein [Gemmobacter aestuarii]	Gemmobacter aestuarii	360	360	0.97	7e-119	58.68	371	WP_136395082.1
DUF6456 domain-containing protein [Defluviimonas denitrificans]	Defluviimonas denitrificans	359	359	0.97	9e-119	63.2	371	WP_105512946.1
DUF6456 domain-containing protein [Rhodobacter sp. SW2]	Rhodobacter sp. SW2	359	359	0.97	9e-119	60.63	377	WP_008028743.1
helix-turn-helix domain-containing protein [Tabrizicola sp.]	Tabrizicola sp.	360	360	0.97	1e-118	59.89	383	MBL9048614.1
helix-turn-helix domain-containing protein [Rhodobacteraceae bacterium]	Rhodobacteraceae bacterium	358	358	0.98	3e-118	61.05	370	QYK43353.1
DUF6456 domain-containing protein [Tabrizicola aquatica]	Tabrizicola aquatica	357	357	0.97	5e-118	61.48	375	WP_103257030.1
helix-turn-helix domain containing protein [Rhodobacteraceae bacterium WD3A24]	Rhodobacteraceae bacterium WD3A24	356	356	0.97	2e-117	61.21	366	PQO24116.1

## Sheet: Table S1B_Hyphomicrobiales_P
Table S1B. BLASTp search results for R. capsulatus SB1003 GafA full length protein query. Hits were limited to Hyphomicroberales.
Accessed 10th May 2022. Blue = Rhodobacterales-like GafA, Green = Matches to species with fully assembled genome used for synteny maps in Figure S2, Orange = Match to species with fully assembled genome but DnaA-like ORF could not de detected
Description	Scientific Name	Max Score	Total Score	Query Cover	E value	Per. ident	Acc. Len	Accession
DUF6456 domain-containing protein [Roseibium sp. RKSG952]	Roseibium sp. RKSG952	338	338	0.95	6e-112	53.35	373	WP_155143702.1
DUF6456 domain-containing protein [Maritalea mobilis]	Maritalea mobilis	315	315	0.96	1e-102	50.67	383	WP_222187306.1
DUF6456 domain-containing protein [Candidatus Phaeomarinobacter ectocarpi]	Candidatus Phaeomarinobacter ectocarpi	140	140	0.72	5e-36	37.59	306	WP_052534537.1
DNA replication protein [Hyphomicrobium sp.]	Hyphomicrobium sp.	133	133	0.35	2e-34	50.37	191	MBY0559466.1
hypothetical protein HYPP_02031 [Hyphomicrobium sp. ghe19]	Hyphomicrobium sp. ghe19	132	132	0.35	2e-34	50.37	191	CAA2140624.1
ATPase [Methylobacteriaceae bacterium]	Methylobacteriaceae bacterium	134	134	0.71	7e-34	40.78	288	MBV9065151.1
DUF6456 domain-containing protein [Hyphomicrobium facile]	Hyphomicrobium facile	130	130	0.35	1e-33	51.82	191	WP_092866584.1
ATPase [Methylobacteriaceae bacterium]	Methylobacteriaceae bacterium	133	133	0.68	1e-33	41.39	288	MBV9395066.1
DNA replication protein [Hyphomicrobium sp.]	Hyphomicrobium sp.	130	130	0.35	3e-33	52.17	205	MBK9077745.1
hypothetical protein DI565_06360 [Starkeya novella]	Starkeya novella	130	130	0.37	5e-33	52.41	249	PZQ17006.1
hypothetical protein COA62_11350 [Rhodobiaceae bacterium]	Rhodobiaceae bacterium	131	131	0.67	8e-33	39.1	294	PCJ69220.1
DUF6456 domain-containing protein [Parvibaculum lavamentivorans]	Parvibaculum lavamentivorans	129	129	0.68	2e-32	36.94	268	WP_012109749.1
TPA: hypothetical protein [Rhodobiaceae bacterium]	Rhodobiaceae bacterium	129	129	0.51	3e-32	43.35	261	HAC60108.1
hypothetical protein [Parvibaculaceae bacterium]	Parvibaculaceae bacterium	129	129	0.67	3e-32	34.69	262	MBV1885589.1
DUF6456 domain-containing protein [unclassified Hyphomicrobium]	unclassified Hyphomicrobium	127	127	0.38	3e-32	48.65	189	WP_013948026.1
hypothetical protein [Parvibaculum sp.]	Parvibaculum sp.	129	129	0.51	3e-32	43.35	261	MAU62240.1
DNA replication protein [Hyphomicrobium sp.]	Hyphomicrobium sp.	127	127	0.35	3e-32	51.11	191	RUP11131.1
DUF6456 domain-containing protein [Hyphomicrobium sp. GJ21]	Hyphomicrobium sp. GJ21	126	126	0.35	5e-32	51.85	190	WP_046846827.1
DUF6456 domain-containing protein [Rhizobium sp. SSM4.3]	Rhizobium sp. SSM4.3	129	129	0.45	7e-32	44.51	318	WP_245137677.1
hypothetical protein [Rhodobiaceae bacterium]	Rhodobiaceae bacterium	125	125	0.44	8e-32	42.6	195	MBL4864299.1
DUF6456 domain-containing protein [Pyruvatibacter mobilis]	Pyruvatibacter mobilis	129	129	0.75	9e-32	38.08	321	WP_160587346.1
DUF6456 domain-containing protein [Phyllobacterium sp. KW56]	Phyllobacterium sp. KW56	127	127	0.67	1e-31	34.63	264	WP_224505513.1
DUF6456 domain-containing protein [Hoeflea phototrophica]	Hoeflea phototrophica	127	127	0.54	2e-31	41.2	271	WP_007196745.1
DNA replication protein [Hyphomicrobium sp.]	Hyphomicrobium sp.	124	124	0.35	2e-31	50.37	191	MBN9247086.1
hypothetical protein [Parvibaculum sp.]	Parvibaculum sp.	126	126	0.51	3e-31	42.36	261	MBO6667132.1
DUF6456 domain-containing protein [Phyllobacterium bourgognense]	Phyllobacterium bourgognense	126	126	0.67	4e-31	33.46	263	WP_245426483.1
DUF6456 domain-containing protein [Rhizobium cremeum]	Rhizobium cremeum	126	126	0.63	4e-31	37.6	283	WP_244711919.1
hypothetical protein [Rhodobiaceae bacterium]	Rhodobiaceae bacterium	127	127	0.52	4e-31	40.89	301	MBG51995.1
hypothetical protein [Methylocystis sp.]	Methylocystis sp.	129	129	0.94	5e-31	32.98	414	MBI3274517.1
DUF6456 domain-containing protein [Hyphomicrobium sp. 99]	Hyphomicrobium sp. 99	123	123	0.35	6e-31	49.63	191	WP_045836027.1
hypothetical protein [Methylocystis sp.]	Methylocystis sp.	129	129	0.94	6e-31	32.98	414	MBI1867680.1
DUF6456 domain-containing protein [Rhizobium ipomoeae]	Rhizobium ipomoeae	127	127	0.45	7e-31	43.93	318	WP_229576639.1
hypothetical protein [Parvibaculum sp.]	Parvibaculum sp.	125	125	0.44	8e-31	45.66	264	MAM95371.1
DUF6456 domain-containing protein [Hyphomicrobium denitrificans]	Hyphomicrobium denitrificans	123	123	0.35	8e-31	51.11	190	WP_015598143.1
hypothetical protein [Parvibaculum sp.]	Parvibaculum sp.	125	125	0.66	1e-30	38.52	262	MBC7101648.1
DNA replication protein [Hyphomicrobium sp.]	Hyphomicrobium sp.	122	122	0.35	1e-30	50.37	189	RUO99303.1
hypothetical protein [Rhodobiaceae bacterium]	Rhodobiaceae bacterium	125	125	0.68	1e-30	34.63	294	MCE7997343.1
hypothetical protein RHODOSMS8_00457 [Rhodobiaceae bacterium]	Rhodobiaceae bacterium	125	125	0.67	1e-30	36.98	293	AWZ00011.1
DUF6456 domain-containing protein [Pararhizobium haloflavum]	Pararhizobium haloflavum	124	124	0.52	1e-30	39.7	256	WP_099865136.1
hypothetical protein MAXJ12_29580 [Mesorhizobium alhagi CCNWXJ12-2]	Mesorhizobium alhagi CCNWXJ12-2	124	124	0.47	1e-30	43.78	258	EHK53589.1
DUF6456 domain-containing protein [Ancylobacter lacus]	Ancylobacter lacus	122	122	0.36	1e-30	51.8	198	WP_213338652.1
DNA replication protein [Hyphomicrobiales bacterium]	Hyphomicrobiales bacterium	123	123	0.41	1e-30	45.22	219	MBN8956091.1
DUF6456 domain-containing protein [Hyphomicrobium denitrificans]	Hyphomicrobium denitrificans	122	122	0.35	2e-30	51.11	190	WP_013215124.1
DUF6456 domain-containing protein [Hyphomicrobium methylovorum]	Hyphomicrobium methylovorum	122	122	0.35	2e-30	50.37	193	WP_181335042.1
DUF6456 domain-containing protein [Mesorhizobium alhagi]	Mesorhizobium alhagi	124	124	0.47	2e-30	43.78	262	WP_040588425.1
TPA: hypothetical protein [Rhodobiaceae bacterium]	Rhodobiaceae bacterium	123	123	0.5	3e-30	40.1	252	HBM87210.1
DUF6456 domain-containing protein [Mesorhizobium sp. 8]	Mesorhizobium sp. 8	124	124	0.66	3e-30	38.52	265	WP_139955164.1
hypothetical protein [Mesorhizobium camelthorni]	Mesorhizobium camelthorni	124	124	0.42	3e-30	45.18	259	NGO53578.1
DUF6456 domain-containing protein [Mesorhizobium camelthorni]	Mesorhizobium camelthorni	124	124	0.42	3e-30	45.18	263	WP_246252332.1
DUF6456 domain-containing protein [Nitratireductor soli]	Nitratireductor soli	124	124	0.45	4e-30	41.9	276	WP_048649476.1
DNA replication protein [Parvibaculum sp.]	Parvibaculum sp.	120	120	0.4	5e-30	44.77	174	MBO6635167.1
DNA replication protein [Hyphomicrobium sp.]	Hyphomicrobium sp.	121	121	0.35	6e-30	50.36	198	MBR2536164.1
DNA replication protein [Parvibaculaceae bacterium]	Parvibaculaceae bacterium	120	120	0.42	6e-30	44.79	175	MBX3446513.1
hypothetical protein EK403_12170 [Hansschlegelia zhihuaiae]	Hansschlegelia zhihuaiae	122	122	0.44	6e-30	44.97	257	RXF73038.1
DNA replication protein [Parvibaculum sp.]	Parvibaculum sp.	120	120	0.42	8e-30	46.11	175	MBX3505194.1
DUF6456 domain-containing protein [Rhodobium orientis]	Rhodobium orientis	122	122	0.5	9e-30	42.86	266	WP_111435298.1
DUF6456 domain-containing protein [Pseudolabrys sp.]	Pseudolabrys sp.	121	121	0.41	9e-30	45.62	216	MCF8475642.1
DUF6456 domain-containing protein [Hansschlegelia zhihuaiae]	Hansschlegelia zhihuaiae	122	122	0.44	1e-29	44.97	266	WP_245479667.1
DUF6456 domain-containing protein [Pannonibacter phragmitetus]	Pannonibacter phragmitetus	122	122	0.67	1e-29	36.3	280	WP_019962768.1
DUF6456 domain-containing protein [Mesorhizobium ephedrae]	Mesorhizobium ephedrae	120	120	0.42	1e-29	44.64	214	WP_207771082.1
DUF6456 domain-containing protein [Rhodopseudomonas palustris]	Rhodopseudomonas palustris	120	120	0.44	1e-29	44	203	WP_044411822.1
TPA: DNA replication protein [Rhodobiaceae bacterium]	Rhodobiaceae bacterium	119	119	0.36	1e-29	48.97	151	HCX67500.1
hypothetical protein [Pseudaminobacter sp.]	Pseudaminobacter sp.	122	122	0.66	2e-29	37.94	267	MBA3446734.1
ATPase [Methylobacteriaceae bacterium]	Methylobacteriaceae bacterium	122	122	0.68	2e-29	39.27	288	MBV8849350.1
DUF6456 domain-containing protein [Afifella sp. IM 167]	Afifella sp. IM 167	121	121	0.57	2e-29	39.57	270	WP_224406000.1
ATPase [Methylocystis sp.]	Methylocystis sp.	122	122	0.64	3e-29	35.94	282	PPD45550.1
hypothetical protein [Afifella sp. IM 167]	Afifella sp. IM 167	121	121	0.57	3e-29	39.57	280	MBZ8133102.1
DUF6456 domain-containing protein [Mesorhizobium albiziae]	Mesorhizobium albiziae	121	121	0.5	3e-29	40.51	271	WP_149760920.1
DUF6456 domain-containing protein [Ciceribacter sp. L1K23]	Ciceribacter sp. L1K23	120	120	0.44	3e-29	43.93	248	WP_211931227.1
hypothetical protein RvVAR031_12970 [Agrobacterium vitis]	Agrobacterium vitis	121	121	0.7	3e-29	36.1	280	BCH53687.1
DUF6456 domain-containing protein [Hyphomicrobiaceae bacterium]	Hyphomicrobiaceae bacterium	121	121	0.51	4e-29	41.62	277	MCF6199539.1
DUF6456 domain-containing protein [Aquibium oceanicum]	Aquibium oceanicum	120	120	0.5	4e-29	41.21	267	WP_072603248.1
TPA: hypothetical protein [Rhizobium sp.]	Rhizobium sp.	120	120	0.43	4e-29	44.77	271	HCL66344.1
DUF6456 domain-containing protein [Agrobacterium vitis]	Agrobacterium vitis	121	121	0.7	4e-29	36.1	283	WP_180640373.1
DUF6456 domain-containing protein [Rhizobium rhizolycopersici]	Rhizobium rhizolycopersici	121	121	0.42	4e-29	43.9	276	WP_176948217.1
DUF6456 domain-containing protein [Mesorhizobium sp. NBSH29]	Mesorhizobium sp. NBSH29	120	120	0.65	5e-29	34.78	271	WP_195161887.1
DUF6456 domain-containing protein [Aquamicrobium sp. LC103]	Aquamicrobium sp. LC103	120	120	0.52	5e-29	39.6	265	WP_047143631.1
DUF6456 domain-containing protein [Rhizobium rosettiformans]	Rhizobium rosettiformans	120	120	0.44	6e-29	42.94	260	WP_203013952.1
DUF6456 domain-containing protein [Agrobacterium vitis]	Agrobacterium vitis	120	120	0.65	1e-28	37.25	282	WP_156591589.1
DUF6456 domain-containing protein [Agrobacterium vitis]	Agrobacterium vitis	120	120	0.65	1e-28	37.25	282	WP_156540308.1
DUF6456 domain-containing protein [Agrobacterium vitis]	Agrobacterium vitis	120	120	0.65	1e-28	37.25	282	WP_060719230.1
DUF6456 domain-containing protein [Mesorhizobium]	Mesorhizobium	119	119	0.5	1e-28	40.21	246	WP_244431229.1
DUF6456 domain-containing protein [Chelativorans]	Chelativorans	119	119	0.73	1e-28	33.93	272	WP_011580217.1
DUF6456 domain-containing protein [Pannonibacter phragmitetus]	Pannonibacter phragmitetus	119	119	0.67	2e-28	35.93	280	WP_082676093.1
DUF6456 domain-containing protein [Agrobacterium vitis]	Agrobacterium vitis	119	119	0.59	2e-28	38.1	282	WP_070151184.1
DUF6456 domain-containing protein [Hoeflea olei]	Hoeflea olei	119	119	0.52	2e-28	41.75	274	WP_066183806.1
ATPase [Methylobacterium sp. WL19]	Methylobacterium sp. WL19	119	119	0.67	2e-28	35.42	268	TXN27725.1
hypothetical protein E6C48_13170 [Mesorhizobium composti]	Mesorhizobium composti	119	119	0.66	2e-28	37.74	265	THF56653.1
DUF6456 domain-containing protein [Methylocystis sp. ATCC 49242]	Methylocystis sp. ATCC 49242	119	119	0.54	2e-28	40.58	288	WP_036286089.1
hypothetical protein [Mesorhizobium sp.]	Mesorhizobium sp.	119	119	0.67	2e-28	34.75	264	MBN9233148.1
DUF6456 domain-containing protein [Pannonibacter sp. XCT-53]	Pannonibacter sp. XCT-53	119	119	0.52	2e-28	38.36	269	WP_161708479.1
DUF6456 domain-containing protein [Methylobacterium sp. WL19]	Methylobacterium sp. WL19	119	119	0.67	2e-28	35.42	273	WP_187273381.1
hypothetical protein [Hyphomicrobiaceae bacterium]	Hyphomicrobiaceae bacterium	119	119	0.65	2e-28	36.54	304	MCB1528289.1
DUF6456 domain-containing protein [Rhizobium azooxidifex]	Rhizobium azooxidifex	119	119	0.65	2e-28	36.76	279	WP_183800676.1
DUF6456 domain-containing protein [Chelativorans sp. J32]	Chelativorans sp. J32	119	119	0.67	2e-28	37.74	265	WP_028033330.1
hypothetical protein MBLL_00231 [Methylobacterium bullatum]	Methylobacterium bullatum	119	119	0.67	3e-28	35.42	284	CAA2136568.1
ATPase [Nitratireductor sp.]	Nitratireductor sp.	118	118	0.52	3e-28	41.35	261	MCB1386539.1
hypothetical protein ACO34A_06910 [Rhizobium sp. ACO-34A]	Rhizobium sp. ACO-34A	118	118	0.53	3e-28	37.25	273	ATN33536.1
DUF6456 domain-containing protein [Rhizobium subbaraonis]	Rhizobium subbaraonis	118	118	0.41	3e-28	43.56	276	WP_097135885.1
DUF6456 domain-containing protein [Ciceribacter sp. L1K22]	Ciceribacter sp. L1K22	118	118	0.44	4e-28	43.35	272	WP_208548842.1

## Sheet: Table S1C_Hyphomicrobiales_PSI
Table S1C. PSI-BLAST search results (2 iterations) for R. capsulatus SB1003 GafA full length protein query. Hits were limited to Hyphomicroberales.
Accessed 9th May 2022. Blue = Rhodobacterales-like GafA, Green = Matches to species with fully assembled genome used for synteny maps in Figure S2.
Description(Sequences with E-value BETTER than threshold)	Scientific Name	Max Score	Total Score	Query Cover	E value	Per. ident	Acc. Len	Accession
DUF6456 domain-containing protein [Maritalea mobilis]	Maritalea mobilis	337	337	0.97	2e-111	48.43	383	WP_222187306.1
DUF6456 domain-containing protein [Roseibium sp. RKSG952]	Roseibium sp. RKSG952	324	324	0.95	1e-106	49.47	373	WP_155143702.1
hypothetical protein [Parvibaculaceae bacterium]	Parvibaculaceae bacterium	280	280	0.69	1e-90	34.42	262	MBV1885589.1
hypothetical protein [Parvibaculaceae bacterium]	Parvibaculaceae bacterium	270	270	0.68	6e-87	33.95	261	MBV1934065.1
DUF6456 domain-containing protein [Candidatus Phaeomarinobacter ectocarpi]	Candidatus Phaeomarinobacter ectocarpi	269	269	0.74	1e-85	34.01	306	WP_052534537.1
DNA replication protein [Candidatus Afipia apatlaquensis]	Candidatus Afipia apatlaquensis	262	262	0.47	1e-84	37.3	201	NGX96190.1
DNA replication protein [Afipia sp.]	Afipia sp.	262	262	0.44	2e-84	37.65	206	TXJ13830.1
DNA replication protein [Bradyrhizobiaceae bacterium]	Bradyrhizobiaceae bacterium	260	260	0.47	8e-84	37.3	201	RTL79789.1
DUF6456 domain-containing protein [Afipia broomeae]	Afipia broomeae	259	259	0.47	2e-83	37.3	201	WP_006019819.1
DUF6456 domain-containing protein [unclassified Afipia]	unclassified Afipia	259	259	0.47	3e-83	37.3	201	WP_024921683.1
DNA replication protein [Hyphomicrobiales bacterium]	Hyphomicrobiales bacterium	257	257	0.44	9e-83	37.06	196	MBN8982130.1
DNA replication protein [Tardiphaga robiniae]	Tardiphaga robiniae	256	256	0.44	3e-82	38.24	203	NUU42338.1
hypothetical protein SAMN03159423_4776 [Bradyrhizobium sp. NFR13]	Bradyrhizobium sp. NFR13	256	256	0.44	3e-82	37.65	198	SFL99504.1
DUF6456 domain-containing protein [Aquamicrobium sp. LC103]	Aquamicrobium sp. LC103	258	258	0.44	4e-82	42.01	265	WP_047143631.1
DUF6456 domain-containing protein [Tardiphaga robiniae]	Tardiphaga robiniae	255	255	0.44	7e-82	38.24	198	WP_246297697.1
DUF6456 domain-containing protein [Tardiphaga sp. OK246]	Tardiphaga sp. OK246	255	255	0.44	1e-81	38.24	198	WP_089267013.1
DUF6456 domain-containing protein [Pseudolabrys sp.]	Pseudolabrys sp.	255	255	0.43	1e-81	42.26	216	MCF8475642.1
DUF6456 domain-containing protein [Tardiphaga robiniae]	Tardiphaga robiniae	254	254	0.44	1e-81	38.24	198	WP_184515479.1
DNA replication protein [Rhodopseudomonas sp.]	Rhodopseudomonas sp.	254	254	0.46	2e-81	37.99	197	MBI1205082.1
DNA replication protein [Hyphomicrobiales bacterium]	Hyphomicrobiales bacterium	255	255	0.47	2e-81	40.56	219	MBN8956091.1
DUF6456 domain-containing protein [Tardiphaga robiniae]	Tardiphaga robiniae	253	253	0.44	4e-81	37.06	198	WP_068734261.1
DUF6456 domain-containing protein [Tardiphaga sp. OK245]	Tardiphaga sp. OK245	253	253	0.44	4e-81	37.65	199	WP_093759029.1
DNA replication protein [Xanthobacteraceae bacterium]	Xanthobacteraceae bacterium	253	253	0.47	4e-81	36.26	205	MBX9711940.1
DNA replication protein [Bradyrhizobiaceae bacterium PARB1]	Bradyrhizobiaceae bacterium PARB1	253	253	0.47	6e-81	35.36	198	OYU88153.1
DUF6456 domain-containing protein [Mesorhizobium sp. NBSH29]	Mesorhizobium sp. NBSH29	255	255	0.43	8e-81	37.58	271	WP_195161887.1
DNA replication protein [Rhodopseudomonas boonkerdii]	Rhodopseudomonas boonkerdii	252	252	0.47	9e-81	35.36	202	UGV27375.1
DUF6456 domain-containing protein [Tardiphaga sp. 37S4]	Tardiphaga sp. 37S4	252	252	0.44	1e-80	38.24	198	WP_231077366.1
DUF6456 domain-containing protein [Rhodopseudomonas sp. HC1]	Rhodopseudomonas sp. HC1	252	252	0.44	1e-80	39.77	200	WP_238732376.1
DUF6456 domain-containing protein [Tardiphaga sp. P9-11]	Tardiphaga sp. P9-11	252	252	0.44	2e-80	38.24	198	WP_149530920.1
DUF6456 domain-containing protein [Aminobacter niigataensis]	Aminobacter niigataensis	254	254	0.47	2e-80	36.67	266	WP_183263559.1
DUF6456 domain-containing protein [Aminobacter sp. MSH1]	Aminobacter sp. MSH1	253	253	0.47	2e-80	36.11	266	WP_108608839.1
DUF6456 domain-containing protein [Rhodopseudomonas boonkerdii]	Rhodopseudomonas boonkerdii	251	251	0.47	3e-80	35.36	198	WP_233022360.1
DNA replication protein [Afipia sp.]	Afipia sp.	250	250	0.47	4e-80	36.22	201	MBR2121106.1
DUF6456 domain-containing protein [Nitrobacter winogradskyi]	Nitrobacter winogradskyi	251	251	0.43	5e-80	39.29	207	WP_141382500.1
DNA replication protein [Afipia sp.]	Afipia sp.	250	250	0.46	5e-80	36.93	208	MBN9594420.1
DUF6456 domain-containing protein [Aminobacter aganoensis]	Aminobacter aganoensis	252	252	0.47	9e-80	36.67	270	WP_184698455.1
DUF6456 domain-containing protein [Aminobacter sp. DSM 101952]	Aminobacter sp. DSM 101952	252	252	0.47	9e-80	36.67	270	WP_055978380.1
DNA replication protein [Nitrobacter sp.]	Nitrobacter sp.	250	250	0.44	9e-80	38.82	209	MBN9146972.1
DUF6456 domain-containing protein [Nitrobacter hamburgensis]	Nitrobacter hamburgensis	250	250	0.44	1e-79	39.41	209	WP_041358136.1
DNA replication protein [Hyphomicrobiales bacterium]	Hyphomicrobiales bacterium	249	249	0.44	1e-79	40	190	MBN8972317.1
ATPase involved in DNA replication initiation [Afipia sp. P52-10]	Afipia sp. P52-10	252	252	0.46	1e-79	35.39	260	ETR76040.1
DUF6456 domain-containing protein [Bradyrhizobium sp. G127]	Bradyrhizobium sp. G127	249	249	0.46	2e-79	37.22	211	WP_235099525.1
DNA replication protein [Afipia sp.]	Afipia sp.	249	249	0.46	2e-79	36.16	200	MBS4005084.1
DUF6456 domain-containing protein [Afipia birgiae]	Afipia birgiae	249	249	0.43	2e-79	38.79	207	WP_019197881.1
DUF6456 domain-containing protein [Nitrobacter vulgaris]	Nitrobacter vulgaris	249	249	0.42	2e-79	40.24	205	WP_079447263.1
DUF6456 domain-containing protein [Rhodopseudomonas]	Rhodopseudomonas	248	248	0.47	3e-79	38.12	203	WP_114357392.1
DUF6456 domain-containing protein [Afipia massiliensis]	Afipia massiliensis	248	248	0.45	3e-79	37.14	203	WP_184082394.1
DNA replication protein [Rhodopseudomonas palustris]	Rhodopseudomonas palustris	248	248	0.45	3e-79	35.06	200	MBB1091750.1
DUF6456 domain-containing protein [Rhodopseudomonas pseudopalustris]	Rhodopseudomonas pseudopalustris	248	248	0.45	3e-79	35.06	200	WP_092683445.1
DNA replication protein [Hyphomicrobiales bacterium]	Hyphomicrobiales bacterium	248	248	0.47	4e-79	35.36	209	MBN9041201.1
DNA replication protein [Xanthobacteraceae bacterium]	Xanthobacteraceae bacterium	248	248	0.46	4e-79	36.07	200	MBY0383149.1
DNA replication protein [Rhodopseudomonas sp.]	Rhodopseudomonas sp.	248	248	0.42	5e-79	41.1	207	NVN87056.1
DUF6456 domain-containing protein [Nitratireductor soli]	Nitratireductor soli	250	250	0.57	6e-79	36.99	276	WP_048649476.1
hypothetical protein ABS58_03395 [Mesorhizobium sp. SCN 65-20]	Mesorhizobium sp. SCN 65-20	250	250	0.47	7e-79	37.57	267	ODT08292.1
DNA replication protein [Bradyrhizobiaceae bacterium]	Bradyrhizobiaceae bacterium	247	247	0.47	7e-79	38.71	197	RYX87004.1
DUF6456 domain-containing protein [Rhodopseudomonas sp. SK50-23]	Rhodopseudomonas sp. SK50-23	247	247	0.46	7e-79	37.43	198	WP_211912802.1
DUF6456 domain-containing protein [Rhodopseudomonas palustris]	Rhodopseudomonas palustris	247	247	0.47	9e-79	38.25	198	WP_011442397.1
hypothetical protein [Mesorhizobium sp.]	Mesorhizobium sp.	248	248	0.45	1e-78	39.08	248	MBL8578984.1
hypothetical protein [Mesorhizobium camelthorni]	Mesorhizobium camelthorni	249	249	0.47	1e-78	40.56	259	NGO53578.1
DNA replication protein [Tardiphaga sp.]	Tardiphaga sp.	246	246	0.43	1e-78	36.75	178	MBC7585988.1
DUF6456 domain-containing protein [Afipia massiliensis]	Afipia massiliensis	247	247	0.46	2e-78	35.75	203	WP_046830221.1
conserved hypothetical protein [Rhodopseudomonas palustris BisB5]	Rhodopseudomonas palustris BisB5	246	246	0.45	2e-78	35.06	200	ABE39176.1
DNA replication protein [Hyphomicrobiales bacterium]	Hyphomicrobiales bacterium	246	246	0.46	2e-78	38.07	196	MBI4276027.1
DUF6456 domain-containing protein [Afipia sp. P52-10]	Afipia sp. P52-10	246	246	0.46	2e-78	35.39	198	WP_034469714.1
DUF6456 domain-containing protein [Neorhizobium alkalisoli]	Neorhizobium alkalisoli	249	249	0.45	2e-78	38.73	277	WP_145637423.1
DUF6456 domain-containing protein [Rhodopseudomonas palustris]	Rhodopseudomonas palustris	246	246	0.45	2e-78	40.23	204	WP_013503349.1
DUF6456 domain-containing protein [Nitrobacter sp. Nb-311A]	Nitrobacter sp. Nb-311A	246	246	0.42	3e-78	39.02	207	WP_009799925.1
DUF6456 domain-containing protein [Aminobacter anthyllidis]	Aminobacter anthyllidis	248	248	0.46	3e-78	37.29	268	WP_214387310.1
DNA replication protein [Afipia sp.]	Afipia sp.	246	246	0.43	3e-78	38.1	213	MBV5269493.1
DUF6456 domain-containing protein [Mesorhizobium camelthorni]	Mesorhizobium camelthorni	248	248	0.47	3e-78	40.56	263	WP_246252332.1
DUF6456 domain-containing protein [Rhodopseudomonas sp. AAP120]	Rhodopseudomonas sp. AAP120	245	245	0.47	4e-78	35.87	200	WP_054162752.1
hypothetical protein FHW37_103596 [Neorhizobium alkalisoli]	Neorhizobium alkalisoli	248	248	0.45	4e-78	38.73	284	TWF54726.1
DUF6456 domain-containing protein [Nitrobacter winogradskyi]	Nitrobacter winogradskyi	246	246	0.43	4e-78	39.29	207	WP_041345605.1
DNA replication protein [Hyphomicrobiales bacterium]	Hyphomicrobiales bacterium	246	246	0.48	4e-78	39.36	208	MBN8963261.1
DNA replication protein [Bradyrhizobiaceae bacterium]	Bradyrhizobiaceae bacterium	245	245	0.45	4e-78	36.42	205	RTL49723.1
hypothetical protein DI565_06360 [Starkeya novella]	Starkeya novella	247	247	0.45	5e-78	46.29	249	PZQ17006.1
DUF6456 domain-containing protein [Rhodopseudomonas sp. BR0M22]	Rhodopseudomonas sp. BR0M22	245	245	0.45	7e-78	37.71	203	WP_164602930.1
DNA replication protein [Nitrobacter sp. 62-13]	Nitrobacter sp. 62-13	245	245	0.47	7e-78	35.91	209	OJU27746.1
hypothetical protein CSIRO_2342 [Bradyrhizobiaceae bacterium SG-6C]	Bradyrhizobiaceae bacterium SG-6C	245	245	0.45	1e-77	38.95	205	EGP07747.1
DUF6456 domain-containing protein [Mesorhizobium albiziae]	Mesorhizobium albiziae	247	247	0.47	1e-77	37.7	271	WP_149760920.1
DUF6456 domain-containing protein [Rhodopseudomonas palustris]	Rhodopseudomonas palustris	244	244	0.45	2e-77	36.36	198	WP_119856880.1
DUF6456 domain-containing protein [Afipia felis]	Afipia felis	244	244	0.47	2e-77	35.71	200	WP_048757008.1
DUF6456 domain-containing protein [unclassified Tardiphaga]	unclassified Tardiphaga	243	243	0.44	2e-77	35.88	197	WP_143572964.1
DNA replication protein [Afipia sp.]	Afipia sp.	244	244	0.43	3e-77	39.29	211	MBN9585960.1
DUF6456 domain-containing protein [Rhodopseudomonas sp. WA056]	Rhodopseudomonas sp. WA056	243	243	0.45	3e-77	40.23	204	WP_164631227.1
DUF6456 domain-containing protein [Afipia sp. Root123D2]	Afipia sp. Root123D2	243	243	0.47	3e-77	34.97	209	WP_056301657.1
DUF6456 domain-containing protein [Neorhizobium sp. T25_27]	Neorhizobium sp. T25_27	246	246	0.46	3e-77	37.08	275	WP_245446890.1
DUF6456 domain-containing protein [Rhodopseudomonas palustris]	Rhodopseudomonas palustris	243	243	0.45	3e-77	38.37	204	WP_110784401.1
DNA replication protein [Afipia sp.]	Afipia sp.	243	243	0.44	3e-77	36.47	188	MBI3698879.1
DUF6456 domain-containing protein [Afipia clevelandensis]	Afipia clevelandensis	243	243	0.46	3e-77	37.99	205	WP_002711182.1
hypothetical protein [Hyphomicrobiales bacterium]	Hyphomicrobiales bacterium	246	246	0.45	3e-77	37.79	273	MBN9076908.1
DUF6456 domain-containing protein [Rhizobium cremeum]	Rhizobium cremeum	246	246	0.55	3e-77	37.74	283	WP_244711919.1
DUF6456 domain-containing protein [Mesorhizobium zhangyense]	Mesorhizobium zhangyense	247	247	0.46	4e-77	38.64	297	WP_246245654.1
DUF6456 domain-containing protein [Neorhizobium sp. T7_12]	Neorhizobium sp. T7_12	245	245	0.46	6e-77	37.08	275	WP_245441346.1
DNA replication protein [Hyphomicrobiales bacterium]	Hyphomicrobiales bacterium	242	242	0.43	9e-77	37.5	198	MBN8970296.1
hypothetical protein [Hyphomicrobiales bacterium]	Hyphomicrobiales bacterium	244	244	0.44	9e-77	39.64	261	MBL4758407.1
DUF6456 domain-containing protein [Rhizobium sp. 18055]	Rhizobium sp. 18055	244	244	0.47	1e-76	37.02	267	WP_160005406.1
hypothetical protein PMI07_003079 [Rhizobium sp. CF080]	Rhizobium sp. CF080	245	245	0.46	1e-76	37.08	291	EUB95301.1
DNA replication protein [Afipia sp.]	Afipia sp.	242	242	0.47	1e-76	35.71	200	MBE0705330.1
DUF6456 domain-containing protein [Rhizobium sp. CF080]	Rhizobium sp. CF080	244	244	0.46	1e-76	37.08	275	WP_037088798.1
DUF6456 domain-containing protein [Aminobacter sp. AP02]	Aminobacter sp. AP02	243	243	0.44	2e-76	37.65	266	WP_245417369.1
DNA replication protein [Hyphomicrobiales bacterium]	Hyphomicrobiales bacterium	241	241	0.45	2e-76	37.93	207	MBN9005242.1
hypothetical protein Ga0061067_1262 [Pannonibacter indicus]	Pannonibacter indicus	241	241	0.46	2e-76	38.2	204	CUB01016.1
DUF6456 domain-containing protein [Rhizobium grahamii]	Rhizobium grahamii	243	243	0.47	2e-76	36.46	266	WP_114712062.1
DUF6456 domain-containing protein [Neorhizobium galegae]	Neorhizobium galegae	243	243	0.45	3e-76	37.36	276	WP_080719129.1
DUF6456 domain-containing protein [Neorhizobium galegae]	Neorhizobium galegae	243	243	0.46	3e-76	37.64	275	WP_046631450.1
DUF6456 domain-containing protein [Rhodopseudomonas palustris]	Rhodopseudomonas palustris	241	241	0.46	3e-76	36.93	203	WP_107355006.1
hypothetical protein C0606_00400 [Hyphomicrobiales bacterium]	Hyphomicrobiales bacterium	244	244	0.45	3e-76	36.99	296	PLX39042.1
DNA replication initiation ATPase [Neorhizobium galegae bv. officinalis]	Neorhizobium galegae bv. officinalis	243	243	0.46	3e-76	37.08	275	CDZ43179.1
DNA replication protein [Rhodopseudomonas palustris]	Rhodopseudomonas palustris	241	241	0.47	3e-76	34.25	201	MBI5130428.1
DUF6456 domain-containing protein [Neorhizobium galegae]	Neorhizobium galegae	243	243	0.46	3e-76	36.52	275	WP_046669529.1
DUF6456 domain-containing protein [Rhizobium sp. 16-449-1b]	Rhizobium sp. 16-449-1b	243	243	0.44	3e-76	39.05	275	WP_209233005.1
ATPase involved in DNA replication initiation [Nitrobacter winogradskyi Nb-255]	Nitrobacter winogradskyi Nb-255	245	245	0.43	3e-76	39.29	330	ABA05480.1
DUF6456 domain-containing protein [Neorhizobium galegae]	Neorhizobium galegae	243	243	0.46	4e-76	37.08	266	UIY30357.1
DNA replication protein [Tardiphaga sp.]	Tardiphaga sp.	240	240	0.48	4e-76	34.59	197	MBC7579886.1
DUF6456 domain-containing protein [Neorhizobium vignae]	Neorhizobium vignae	243	243	0.45	4e-76	36.57	275	WP_037083987.1
DUF6456 domain-containing protein [Nitratireductor indicus]	Nitratireductor indicus	243	243	0.46	5e-76	39.55	277	WP_009452162.1
DUF6456 domain-containing protein [Tardiphaga sp. vice278]	Tardiphaga sp. vice278	240	240	0.44	5e-76	35.88	197	WP_143577845.1
DUF6456 domain-containing protein [Rhodopseudomonas palustris]	Rhodopseudomonas palustris	240	240	0.44	5e-76	42.01	203	WP_044411822.1
DUF6456 domain-containing protein [Phyllobacterium sp. CL33Tsu]	Phyllobacterium sp. CL33Tsu	241	241	0.45	5e-76	33.14	230	WP_244532707.1
Hypothetical protein NGAL_HAMBI490_51570 [Neorhizobium galegae bv. officinalis]	Neorhizobium galegae bv. officinalis	243	243	0.46	6e-76	37.64	275	CDZ30289.1
ATPase involved in DNA replication initiation [Neorhizobium galegae bv. orientalis]	Neorhizobium galegae bv. orientalis	243	243	0.46	6e-76	37.08	275	CDZ65237.1
DUF6456 domain-containing protein [Afipia carboxidovorans]	Afipia carboxidovorans	240	240	0.44	7e-76	37.65	204	WP_013912999.1
DUF6456 domain-containing protein [Rhizobium sp. BK399]	Rhizobium sp. BK399	242	242	0.47	7e-76	37.02	266	WP_183859654.1
hypothetical protein F4V88_07700 [Neorhizobium galegae]	Neorhizobium galegae	242	242	0.46	7e-76	37.64	266	KAA9388886.1
DUF6456 domain-containing protein [Rhizobium grahamii]	Rhizobium grahamii	242	242	0.47	8e-76	35.91	266	WP_016553262.1
DUF6456 domain-containing protein [Neorhizobium galegae]	Neorhizobium galegae	242	242	0.46	8e-76	37.08	275	WP_233955511.1
hypothetical protein ACO34A_06910 [Rhizobium sp. ACO-34A]	Rhizobium sp. ACO-34A	242	242	0.55	9e-76	33.8	273	ATN33536.1
DUF6456 domain-containing protein [Mesorhizobium sp. YR577]	Mesorhizobium sp. YR577	242	242	0.47	9e-76	37.57	271	WP_091913871.1
DUF6456 domain-containing protein [Mesorhizobium alhagi]	Mesorhizobium alhagi	242	242	0.47	9e-76	41.99	262	WP_040588425.1
DUF6456 domain-containing protein [Rhodopseudomonas palustris]	Rhodopseudomonas palustris	240	240	0.45	1e-75	36.78	203	WP_011157361.1
DUF6456 domain-containing protein [Rhodopseudomonas sp. B29]	Rhodopseudomonas sp. B29	239	239	0.45	1e-75	36.57	197	WP_022720084.1
DUF6456 domain-containing protein [Rhizobium]	Rhizobium	242	242	0.43	1e-75	39.29	267	WP_153269838.1
DNA replication protein [Hyphomicrobiales bacterium]	Hyphomicrobiales bacterium	239	239	0.46	1e-75	35.8	204	MBN8934807.1
DUF6456 domain-containing protein [unclassified Rhizobium]	unclassified Rhizobium	241	241	0.46	1e-75	37.5	266	WP_062576091.1
DUF6456 domain-containing protein [Neorhizobium galegae]	Neorhizobium galegae	242	242	0.45	2e-75	37.14	276	WP_080724880.1
DUF6456 domain-containing protein [Rhizobium/Agrobacterium group]	Rhizobium/Agrobacterium group	241	241	0.43	2e-75	37.95	267	WP_132517513.1
DUF6456 domain-containing protein [Rhizobium cauense]	Rhizobium cauense	241	241	0.46	2e-75	36.87	266	WP_220354281.1
DUF6456 domain-containing protein [Afipia felis]	Afipia felis	239	239	0.46	2e-75	37.08	202	WP_002716329.1
DNA replication protein [Afipia sp.]	Afipia sp.	239	239	0.47	2e-75	34.21	206	MBN9598464.1
hypothetical protein MAXJ12_29580 [Mesorhizobium alhagi CCNWXJ12-2]	Mesorhizobium alhagi CCNWXJ12-2	241	241	0.47	2e-75	41.99	258	EHK53589.1
hypothetical protein [Aminobacter sp. DSM 24754]	Aminobacter sp. DSM 24754	241	241	0.44	2e-75	39.77	270	MBP1957065.1
DUF6456 domain-containing protein [Rhizobium sp. BG4]	Rhizobium sp. BG4	241	241	0.47	2e-75	37.57	267	WP_203429330.1
DUF6456 domain-containing protein [Pannonibacter indicus]	Pannonibacter indicus	238	238	0.45	2e-75	38.51	195	WP_141659024.1
hypothetical protein D3Y55_17750 [Mesorhizobium sp. DCY119]	Mesorhizobium sp. DCY119	241	241	0.47	3e-75	38.12	271	RJG45910.1
DUF6456 domain-containing protein [Mesorhizobium sp. DCY119]	Mesorhizobium sp. DCY119	241	241	0.47	3e-75	38.12	267	WP_245429509.1
DUF6456 domain-containing protein [Neorhizobium sp. T25_13]	Neorhizobium sp. T25_13	241	241	0.46	3e-75	36.52	275	WP_105440963.1
DNA replication initiation ATPase [Neorhizobium galegae bv. orientalis]	Neorhizobium galegae bv. orientalis	241	241	0.46	3e-75	36.52	275	CDZ73188.1
hypothetical protein [Hyphomicrobiales bacterium]	Hyphomicrobiales bacterium	240	240	0.45	3e-75	35.26	250	MBN8996528.1
hypothetical protein [Hyphomicrobiales bacterium]	Hyphomicrobiales bacterium	241	241	0.44	3e-75	38.24	277	MBN9067219.1
hypothetical protein [Rhizobiaceae bacterium]	Rhizobiaceae bacterium	238	238	0.45	3e-75	35.06	218	MBO6725770.1
DUF6456 domain-containing protein [Phyllobacterium sp. UNC302MFCol5.2]	Phyllobacterium sp. UNC302MFCol5.2	240	240	0.45	3e-75	33.14	263	WP_027229973.1
DUF6456 domain-containing protein [Phyllobacterium sp. KW56]	Phyllobacterium sp. KW56	240	240	0.56	3e-75	31.78	264	WP_224505513.1
DUF6456 domain-containing protein [Neorhizobium sp. T786]	Neorhizobium sp. T786	240	240	0.46	3e-75	38.42	268	WP_226786200.1
DUF6456 domain-containing protein [Phyllobacterium sophorae]	Phyllobacterium sophorae	240	240	0.47	4e-75	34.07	268	WP_106666514.1
DUF6456 domain-containing protein [Afipia sp. 1NLS2]	Afipia sp. 1NLS2	238	238	0.47	4e-75	35.71	200	WP_009338990.1
DUF6456 domain-containing protein [Phyllobacterium sp. YR620]	Phyllobacterium sp. YR620	240	240	0.47	4e-75	32.22	263	WP_091950118.1
DNA replication protein [Afipia sp.]	Afipia sp.	238	238	0.47	5e-75	36.76	209	MBN9582814.1
DUF6456 domain-containing protein [Rhizobium sp. ACO-34A]	Rhizobium sp. ACO-34A	241	241	0.55	5e-75	33.8	291	WP_237351758.1
hypothetical protein FJQ55_05820 [Rhizobium glycinendophyticum]	Rhizobium glycinendophyticum	240	240	0.45	5e-75	38.86	260	TPP12054.1
hypothetical protein [Nitratireductor sp.]	Nitratireductor sp.	240	240	0.46	5e-75	36.93	274	MAS15520.1
hypothetical protein [Hyphomicrobiales bacterium]	Hyphomicrobiales bacterium	240	240	0.48	5e-75	34.59	265	MBN9027809.1
DUF6456 domain-containing protein [Pannonibacter phragmitetus]	Pannonibacter phragmitetus	240	240	0.69	6e-75	33.21	280	WP_082676093.1
DUF6456 domain-containing protein [Nitratireductor sp. B36]	Nitratireductor sp. B36	240	240	0.46	6e-75	36.93	274	WP_229447488.1
DNA replication protein [Afipia felis]	Afipia felis	237	237	0.43	6e-75	37.72	202	MBN9603499.1
DUF6456 domain-containing protein [Rhizobium deserti]	Rhizobium deserti	240	240	0.45	6e-75	36.57	271	WP_133316039.1
DUF6456 domain-containing protein [Neorhizobium galegae]	Neorhizobium galegae	240	240	0.45	6e-75	37.14	276	WP_080955420.1
DUF6456 domain-containing protein [Rhodopseudomonas palustris]	Rhodopseudomonas palustris	237	237	0.45	6e-75	36.78	203	WP_104512251.1
DUF6456 domain-containing protein [Rhizobium sp. RU35A]	Rhizobium sp. RU35A	240	240	0.46	7e-75	40.45	279	WP_149744732.1
DUF6456 domain-containing protein [Rhizobium straminoryzae]	Rhizobium straminoryzae	240	240	0.46	7e-75	39.89	279	WP_246103183.1
DUF6456 domain-containing protein [unclassified Rhizobium]	unclassified Rhizobium	241	241	0.46	7e-75	37.43	312	WP_244474641.1
hypothetical protein SAMN04515648_0336 [Phyllobacterium sp. CL33Tsu]	Phyllobacterium sp. CL33Tsu	239	239	0.45	8e-75	33.14	263	SFI52968.1
DUF6456 domain-containing protein [Phyllobacterium]	Phyllobacterium	239	239	0.47	8e-75	32.78	263	WP_113282038.1
DUF6456 domain-containing protein [Mesorhizobium ephedrae]	Mesorhizobium ephedrae	237	237	0.44	9e-75	42.11	214	WP_207771082.1
DUF6456 domain-containing protein [Neorhizobium galegae]	Neorhizobium galegae	239	239	0.45	9e-75	37.14	268	WP_151046125.1
hypothetical protein [Pseudaminobacter sp.]	Pseudaminobacter sp.	239	239	0.46	9e-75	40.91	267	MBA3446734.1
DUF6456 domain-containing protein [Rhodopseudomonas palustris]	Rhodopseudomonas palustris	237	237	0.43	9e-75	36.9	203	WP_107343822.1
DNA replication protein [Hyphomicrobiales bacterium]	Hyphomicrobiales bacterium	237	237	0.43	9e-75	37.72	209	MPZ56943.1
DNA replication protein [Afipia sp. 64-13]	Afipia sp. 64-13	237	237	0.47	1e-74	34.21	212	OJW66125.1
DUF6456 domain-containing protein [Rhodopseudomonas palustris]	Rhodopseudomonas palustris	237	237	0.45	1e-74	36.78	203	WP_012495394.1
DUF6456 domain-containing protein [Rhizobium sp. Root708]	Rhizobium sp. Root708	239	239	0.43	1e-74	38.69	266	WP_056825200.1
hypothetical protein [Rhizobiaceae bacterium]	Rhizobiaceae bacterium	238	238	0.44	1e-74	35.5	237	MBO6538925.1
hypothetical protein SAMN05443582_103255 [Phyllobacterium sp. OV277]	Phyllobacterium sp. OV277	239	239	0.45	1e-74	34.48	265	SDP04780.1
hypothetical protein [Pseudaminobacter soli]	Pseudaminobacter soli	238	238	0.46	1e-74	37.78	254	MBS3648170.1
hypothetical protein C7I85_09820 [Mesorhizobium soli]	Mesorhizobium soli	238	238	0.46	1e-74	37.89	236	PSJ61656.1
DUF6456 domain-containing protein [Rhizobium sp. 2MFCol3.1]	Rhizobium sp. 2MFCol3.1	239	239	0.44	1e-74	38.46	275	WP_018901194.1
DUF6456 domain-containing protein [Hansschlegelia zhihuaiae]	Hansschlegelia zhihuaiae	238	238	0.48	2e-74	41.62	266	WP_245479667.1
DUF6456 domain-containing protein [Rhizobium rosettiformans]	Rhizobium rosettiformans	238	238	0.45	2e-74	42.2	260	WP_203013952.1
DUF6456 domain-containing protein [Parvibaculum lavamentivorans]	Parvibaculum lavamentivorans	239	239	0.68	2e-74	34.73	268	WP_012109749.1
DUF6456 domain-containing protein [Variibacter gotjawalensis]	Variibacter gotjawalensis	235	235	0.45	2e-74	34.88	180	WP_096357983.1
DUF6456 domain-containing protein [unclassified Rhizobium]	unclassified Rhizobium	239	239	0.45	2e-74	37.79	275	WP_209189657.1
DUF6456 domain-containing protein [Phyllobacterium sp. P30BS-XVII]	Phyllobacterium sp. P30BS-XVII	238	238	0.46	2e-74	33.33	266	WP_246706791.1
DUF6456 domain-containing protein [Rhizobium giardinii]	Rhizobium giardinii	239	239	0.46	2e-74	37.64	275	WP_018329546.1
DNA replication protein [Hyphomicrobiales bacterium]	Hyphomicrobiales bacterium	237	237	0.44	2e-74	36.47	207	MBI2716081.1
DUF6456 domain-containing protein [Neorhizobium tomejilense]	Neorhizobium tomejilense	239	239	0.46	2e-74	35.96	275	WP_245437515.1
DUF6456 domain-containing protein [Pseudolabrys sp. FHR47]	Pseudolabrys sp. FHR47	237	237	0.46	2e-74	37.08	232	WP_246662879.1
DUF6456 domain-containing protein [Mesorhizobium]	Mesorhizobium	235	235	0.43	2e-74	41.32	183	WP_199498781.1
DUF6456 domain-containing protein [Pannonibacter phragmitetus]	Pannonibacter phragmitetus	238	238	0.46	2e-74	39.89	280	WP_019962768.1
DUF6456 domain-containing protein [Phyllobacterium sp. OV277]	Phyllobacterium sp. OV277	238	238	0.45	2e-74	34.48	256	WP_091880601.1
hypothetical protein DCC69_05130 [Hyphomicrobiales bacterium]	Hyphomicrobiales bacterium	238	238	0.47	2e-74	37.57	274	RIK87110.1
hypothetical protein ASC71_02665 [Rhizobium sp. Root1240]	Rhizobium sp. Root1240	238	238	0.46	3e-74	37.43	284	KQW32280.1
DUF6456 domain-containing protein [Rhodopseudomonas palustris]	Rhodopseudomonas palustris	236	236	0.45	3e-74	37.14	203	WP_119018414.1
DUF6456 domain-containing protein [Agrobacterium albertimagni]	Agrobacterium albertimagni	238	238	0.45	3e-74	41.04	263	WP_006727221.1
hypothetical protein CYG48_02915 [Neorhizobium sp. SOG26]	Neorhizobium sp. SOG26	238	238	0.45	3e-74	38.29	270	AXV14748.1
DUF6456 domain-containing protein [Rhizobium metallidurans]	Rhizobium metallidurans	238	238	0.45	3e-74	36.21	275	WP_183901137.1
DUF6456 domain-containing protein [Rhizobium sp. TRM95001]	Rhizobium sp. TRM95001	238	238	0.46	3e-74	39.11	279	WP_239999636.1
DUF6456 domain-containing protein [Nitratireductor aestuarii]	Nitratireductor aestuarii	238	238	0.45	3e-74	38.37	274	WP_188722176.1
DUF6456 domain-containing protein [Neorhizobium sp. SOG26]	Neorhizobium sp. SOG26	238	238	0.45	3e-74	38.29	274	WP_245450396.1
hypothetical protein [Mesorhizobium sp.]	Mesorhizobium sp.	237	237	0.43	3e-74	39.52	232	MBX3571324.1
DUF6456 domain-containing protein [Rhizobium sp. 24NR]	Rhizobium sp. 24NR	238	238	0.46	3e-74	37.64	270	WP_128444924.1
hypothetical protein [Phyllobacterium trifolii]	Phyllobacterium trifolii	236	236	0.45	3e-74	36.42	216	MBB3145008.1
hypothetical protein EK403_12170 [Hansschlegelia zhihuaiae]	Hansschlegelia zhihuaiae	237	237	0.48	3e-74	41.62	257	RXF73038.1
DUF6456 domain-containing protein [Rhizobium sp. BK181]	Rhizobium sp. BK181	237	237	0.46	3e-74	37.29	254	WP_183751877.1
DUF6456 domain-containing protein [Neorhizobium galegae]	Neorhizobium galegae	238	238	0.45	4e-74	37.14	275	WP_245363380.1
DUF6456 domain-containing protein [Pseudaminobacter soli]	Pseudaminobacter soli	238	238	0.46	4e-74	37.78	267	WP_237683990.1
DUF6456 domain-containing protein [Rhodopseudomonas faecalis]	Rhodopseudomonas faecalis	235	235	0.47	4e-74	37.23	201	WP_110779564.1
hypothetical protein [Rhizobiaceae bacterium]	Rhizobiaceae bacterium	236	236	0.45	4e-74	37.14	231	MBX3597033.1
hypothetical protein [Rhizobium sp. OAE497]	Rhizobium sp. OAE497	238	238	0.46	5e-74	37.08	270	MBJ7712457.1
DUF6456 domain-containing protein [Phyllobacterium bourgognense]	Phyllobacterium bourgognense	237	237	0.46	5e-74	35.03	263	WP_245426483.1
hypothetical protein FNA46_18425 [Rhizobium straminoryzae]	Rhizobium straminoryzae	238	238	0.46	5e-74	39.89	270	TRL36283.1
DUF6456 domain-containing protein [Nitratireductor aquibiodomus]	Nitratireductor aquibiodomus	238	238	0.44	5e-74	36.47	274	WP_065818423.1
DUF6456 domain-containing protein [Oryzicola mucosus]	Oryzicola mucosus	237	237	0.46	5e-74	36.31	252	WP_230980367.1
DUF6456 domain-containing protein [Phyllobacterium sp. T1293]	Phyllobacterium sp. T1293	237	237	0.46	5e-74	33.9	266	WP_227987015.1
DUF6456 domain-containing protein [Mesorhizobium sp. RMAD-H1]	Mesorhizobium sp. RMAD-H1	238	238	0.42	5e-74	40.85	276	WP_246710684.1
DUF6456 domain-containing protein [Rhizobium glycinendophyticum]	Rhizobium glycinendophyticum	239	239	0.45	5e-74	38.86	316	WP_246085029.1
DNA replication protein [Hyphomicrobiales bacterium]	Hyphomicrobiales bacterium	234	234	0.44	6e-74	39.41	188	MBN8975283.1
DNA replication initiation ATPase [Neorhizobium galegae bv. orientalis]	Neorhizobium galegae bv. orientalis	237	237	0.46	6e-74	35.96	275	CDZ60906.1
DUF6456 domain-containing protein [Chelativorans sp. J32]	Chelativorans sp. J32	237	237	0.69	6e-74	32.58	265	WP_028033330.1
hypothetical protein [Oryzicola mucosus]	Oryzicola mucosus	237	237	0.46	6e-74	36.31	251	MBD0415924.1
hypothetical protein F4V90_05610 [Neorhizobium galegae]	Neorhizobium galegae	237	237	0.46	7e-74	35.96	266	KAB1127264.1
DUF6456 domain-containing protein [Phyllobacterium trifolii]	Phyllobacterium trifolii	235	235	0.45	7e-74	36.42	212	WP_246410900.1
DUF6456 domain-containing protein [Nitratireductor sp. OM-1]	Nitratireductor sp. OM-1	237	237	0.45	8e-74	38.73	274	WP_113154598.1
DNA replication protein [Xanthobacteraceae bacterium]	Xanthobacteraceae bacterium	235	235	0.44	1e-73	37.87	215	TAK50333.1
DUF6456 domain-containing protein [Nitratireductor aquibiodomus]	Nitratireductor aquibiodomus	237	237	0.44	1e-73	36.47	274	WP_090329711.1
DUF6456 domain-containing protein [Phyllobacterium myrsinacearum]	Phyllobacterium myrsinacearum	237	237	0.46	1e-73	36.93	268	WP_182547476.1
DUF6456 domain-containing protein [Nitratireductor aquibiodomus]	Nitratireductor aquibiodomus	237	237	0.45	1e-73	38.73	274	WP_206554009.1
DUF6456 domain-containing protein [unclassified Nitratireductor]	unclassified Nitratireductor	237	237	0.44	1e-73	36.47	274	WP_223005112.1
DUF6456 domain-containing protein [Neorhizobium huautlense]	Neorhizobium huautlense	236	236	0.46	1e-73	34.64	250	WP_245422818.1
DUF6456 domain-containing protein [Neorhizobium sp. T6_25]	Neorhizobium sp. T6_25	237	237	0.46	1e-73	36.52	275	WP_105432347.1
DNA replication protein [Rhodopseudomonas palustris]	Rhodopseudomonas palustris	234	234	0.47	2e-73	37.23	201	TAH69279.1
DUF6456 domain-containing protein [Phyllobacterium sp. 2063]	Phyllobacterium sp. 2063	236	236	0.46	2e-73	36.93	273	WP_224493465.1
DNA replication protein [Xanthobacteraceae bacterium]	Xanthobacteraceae bacterium	233	233	0.44	2e-73	38.6	194	MBX3514343.1
hypothetical protein [Hyphomicrobiales bacterium]	Hyphomicrobiales bacterium	236	236	0.46	2e-73	40.68	261	MBN9036298.1
DUF6456 domain-containing protein [Methylopila sp. M107]	Methylopila sp. M107	236	236	0.47	2e-73	40.98	263	WP_020180472.1
DUF6456 domain-containing protein [Mesorhizobium australicum]	Mesorhizobium australicum	236	236	0.44	2e-73	42.94	263	WP_085464676.1
DNA replication protein [Hyphomicrobium sp.]	Hyphomicrobium sp.	233	233	0.41	2e-73	45.22	205	MBK9077745.1
DNA replication protein [Variibacter sp.]	Variibacter sp.	233	233	0.45	2e-73	36	205	MCC7345806.1
DUF6456 domain-containing protein [Nitratireductor aquibiodomus]	Nitratireductor aquibiodomus	236	236	0.44	2e-73	35.88	274	WP_007008415.1
DUF6456 domain-containing protein [Rhizobium sp. AAP116]	Rhizobium sp. AAP116	235	235	0.47	2e-73	40.56	260	WP_054149842.1
hypothetical protein BGP06_16115 [Rhizobiales bacterium 65-9]	Rhizobiales bacterium 65-9	233	233	0.46	2e-73	38.76	197	OJY38203.1
DNA replication protein [Hyphomicrobium sp.]	Hyphomicrobium sp.	233	233	0.38	3e-73	46.58	191	MBY0559466.1
DUF6456 domain-containing protein [Rhizobium sp. CRIBSB]	Rhizobium sp. CRIBSB	235	235	0.45	3e-73	40.57	263	WP_166604333.1
DUF6456 domain-containing protein [Mesorhizobium sp. J18]	Mesorhizobium sp. J18	236	236	0.45	3e-73	39.08	275	WP_144860581.1
DUF6456 domain-containing protein [Pseudaminobacter arsenicus]	Pseudaminobacter arsenicus	235	235	0.43	3e-73	40.24	269	WP_128625164.1
hypothetical protein [Methylopila capsulata]	Methylopila capsulata	236	236	0.45	3e-73	40	277	MBM7850623.1
DUF6456 domain-containing protein [Nitratireductor]	Nitratireductor	235	235	0.47	3e-73	37.02	274	WP_206545904.1
DUF6456 domain-containing protein [Rhizobium sp. Leaf306]	Rhizobium sp. Leaf306	235	235	0.44	3e-73	37.65	255	WP_062453482.1
DUF6456 domain-containing protein [unclassified Afipia]	unclassified Afipia	232	232	0.41	4e-73	36.94	170	WP_029659328.1
DUF6456 domain-containing protein [Neorhizobium sp. AL 9.2.2]	Neorhizobium sp. AL 9.2.2	235	235	0.44	4e-73	38.82	255	WP_174195846.1
DUF6456 domain-containing protein [Chelativorans]	Chelativorans	235	235	0.47	4e-73	37.78	272	WP_011580217.1
DUF6456 domain-containing protein [Rhizobium herbae]	Rhizobium herbae	235	235	0.46	4e-73	38.2	274	WP_220372104.1
hypothetical protein ADU59_06315 [Pararhizobium polonicum]	Pararhizobium polonicum	236	236	0.46	4e-73	37.85	287	OBZ96446.1
DUF6456 domain-containing protein [Chelativorans sp. Marseille-P2723]	Chelativorans sp. Marseille-P2723	235	235	0.46	4e-73	35.8	254	WP_246727683.1
DUF6456 domain-containing protein [Phyllobacterium sp. SYP-B3895]	Phyllobacterium sp. SYP-B3895	235	235	0.47	5e-73	32.22	263	WP_153667891.1
DUF6456 domain-containing protein [Mesorhizobium sp. Root157]	Mesorhizobium sp. Root157	233	233	0.42	5e-73	36.81	226	WP_244480758.1
hypothetical protein [Rhizobium daejeonense]	Rhizobium daejeonense	235	235	0.55	5e-73	33.8	275	NGO63404.1
DUF6456 domain-containing protein [Agrobacterium sp. MA01]	Agrobacterium sp. MA01	235	235	0.45	5e-73	41.04	260	WP_153761786.1
hypothetical protein [Shinella sp.]	Shinella sp.	235	235	0.46	5e-73	35.96	265	MBO9630376.1
DUF6456 domain-containing protein [Bauldia sp.]	Bauldia sp.	234	234	0.45	5e-73	37.93	244	MBZ0227504.1
DUF6456 domain-containing protein [Rhizobium daejeonense]	Rhizobium daejeonense	235	235	0.55	6e-73	33.8	283	WP_244624844.1
DUF6456 domain-containing protein [unclassified Rhizobium]	unclassified Rhizobium	234	234	0.44	6e-73	38.82	255	WP_209900219.1
hypothetical protein [Rhizobiaceae bacterium]	Rhizobiaceae bacterium	235	235	0.44	6e-73	39.77	266	MBX3575885.1
DUF6456 domain-containing protein [Rhizobium populisoli]	Rhizobium populisoli	235	235	0.46	7e-73	35.96	284	WP_246617432.1
DUF6456 domain-containing protein [unclassified Rhizobium]	unclassified Rhizobium	235	235	0.45	7e-73	36.42	281	WP_060503683.1
DUF6456 domain-containing protein [Rhizobium soli]	Rhizobium soli	234	234	0.44	8e-73	38.24	255	WP_184654769.1
DUF6456 domain-containing protein [Rhizobium sp. SSM4.3]	Rhizobium sp. SSM4.3	236	236	0.46	8e-73	43.58	318	WP_245137677.1
DNA replication protein [Variibacter sp.]	Variibacter sp.	233	233	0.45	8e-73	37.02	223	MBX6426453.1
hypothetical protein [Hyphomicrobiales bacterium]	Hyphomicrobiales bacterium	235	235	0.77	9e-73	30.85	283	MBI1261367.1
DUF6456 domain-containing protein [Phyllobacterium sp. YR531]	Phyllobacterium sp. YR531	234	234	0.46	9e-73	34.46	266	WP_008126818.1
DUF6456 domain-containing protein [Pseudaminobacter salicylatoxidans]	Pseudaminobacter salicylatoxidans	234	234	0.41	1e-72	42.14	256	WP_244916068.1
hypothetical protein [Nitratireductor sp.]	Nitratireductor sp.	234	234	0.45	1e-72	37.79	268	MCB1438631.1
DUF6456 domain-containing protein [Neorhizobium alkalisoli]	Neorhizobium alkalisoli	234	234	0.45	1e-72	35.43	267	WP_105381874.1
DUF6456 domain-containing protein [Mesorhizobium soli]	Mesorhizobium soli	234	234	0.46	1e-72	37.89	269	WP_245444873.1
DUF6456 domain-containing protein [Pseudolabrys sp. Root1462]	Pseudolabrys sp. Root1462	231	231	0.44	1e-72	41.18	191	WP_156380944.1
DUF6456 domain-containing protein [Rhodopseudomonas rhenobacensis]	Rhodopseudomonas rhenobacensis	232	232	0.47	1e-72	35.94	209	WP_210313490.1
DNA replication protein [Xanthobacteraceae bacterium]	Xanthobacteraceae bacterium	231	231	0.44	1e-72	38.01	194	MBX3548374.1
DUF6456 domain-containing protein [Bauldia litoralis]	Bauldia litoralis	233	233	0.45	1e-72	36.78	252	WP_090876636.1
hypothetical protein ABS40_08635 [Agrobacterium sp. SCN 61-19]	Agrobacterium sp. SCN 61-19	233	233	0.45	1e-72	40.46	263	ODS56845.1
DUF6456 domain-containing protein [Rhizobium terrae]	Rhizobium terrae	234	234	0.46	1e-72	38.33	273	WP_117191006.1
DUF6456 domain-containing protein [Pararhizobium polonicum]	Pararhizobium polonicum	235	235	0.46	1e-72	37.85	292	WP_244506362.1
DUF6456 domain-containing protein [Pseudaminobacter salicylatoxidans]	Pseudaminobacter salicylatoxidans	233	233	0.43	1e-72	39.76	256	WP_083867710.1
DUF6456 domain-containing protein [Rhodobium orientis]	Rhodobium orientis	233	233	0.47	2e-72	40.56	266	WP_111435298.1
DUF6456 domain-containing protein [Neorhizobium sp. R1-B]	Neorhizobium sp. R1-B	233	233	0.45	2e-72	36	267	WP_134101365.1
hypothetical protein COA62_11350 [Rhodobiaceae bacterium]	Rhodobiaceae bacterium	234	234	0.71	2e-72	33.33	294	PCJ69220.1
DNA replication protein [Pseudolabrys sp. Root1462]	Pseudolabrys sp. Root1462	231	231	0.46	2e-72	39.66	208	KQZ02573.1
DUF6456 domain-containing protein [Rhizobium sp. CFBP 13726]	Rhizobium sp. CFBP 13726	233	233	0.44	2e-72	38.24	255	WP_192076615.1
hypothetical protein [Rhizobiaceae bacterium]	Rhizobiaceae bacterium	233	233	0.45	2e-72	39.53	264	MBO6719132.1
DUF6456 domain-containing protein [Rhizobium sp. rho-6.2]	Rhizobium sp. rho-6.2	235	235	0.45	2e-72	36.42	305	WP_205470414.1
DUF6456 domain-containing protein [Rhizobium sp. CFBP 8762]	Rhizobium sp. CFBP 8762	233	233	0.44	2e-72	38.6	263	WP_192116875.1
DUF6456 domain-containing protein [Pararhizobium haloflavum]	Pararhizobium haloflavum	233	233	0.43	2e-72	41.82	256	WP_099865136.1
DUF6456 domain-containing protein [Rhizobium sp. AC44/96]	Rhizobium sp. AC44/96	233	233	0.45	2e-72	37.36	269	WP_065689887.1
hypothetical protein [Brucellaceae bacterium]	Brucellaceae bacterium	233	233	0.46	2e-72	39.66	264	MCC0038083.1
DUF6456 domain-containing protein [Rhizobium oryzae]	Rhizobium oryzae	233	233	0.45	2e-72	38.73	271	WP_143531622.1
DUF6456 domain-containing protein [Rhizobium sp. Root1203]	Rhizobium sp. Root1203	234	234	0.46	2e-72	37.29	286	WP_057466876.1
DUF6456 domain-containing protein [Nitratireductor pacificus]	Nitratireductor pacificus	233	233	0.46	3e-72	38.42	276	WP_008595173.1
hypothetical protein [Rhizobium populisoli]	Rhizobium populisoli	233	233	0.46	3e-72	35.96	275	MBW6421220.1
DUF6456 domain-containing protein [Rhizobium sp. CFBP 8752]	Rhizobium sp. CFBP 8752	233	233	0.44	3e-72	38.82	255	WP_192086847.1
DUF6456 domain-containing protein [Hansschlegelia quercus]	Hansschlegelia quercus	233	233	0.44	3e-72	42.01	264	WP_131004405.1
DUF6456 domain-containing protein [Pannonibacter phragmitetus]	Pannonibacter phragmitetus	233	233	0.46	3e-72	37.64	280	WP_123193857.1
hypothetical protein [Rhizobium sp.]	Rhizobium sp.	233	233	0.46	3e-72	39.66	282	MBX9467296.1
DUF6456 domain-containing protein [Rhizobium ipomoeae]	Rhizobium ipomoeae	235	235	0.46	3e-72	43.02	318	WP_229576639.1
DUF6456 domain-containing protein [Neorhizobium sp. S3-V5DH]	Neorhizobium sp. S3-V5DH	233	233	0.45	3e-72	36	267	WP_132410623.1
DUF6456 domain-containing protein [unclassified Pannonibacter]	unclassified Pannonibacter	233	233	0.46	3e-72	37.64	280	WP_186393934.1
DUF6456 domain-containing protein [Pannonibacter phragmitetus]	Pannonibacter phragmitetus	233	233	0.46	4e-72	37.64	280	WP_050471102.1
TPA: hypothetical protein [Rhodobiaceae bacterium]	Rhodobiaceae bacterium	232	232	0.45	4e-72	39.88	252	HBM87210.1
hypothetical protein FVA77_07445 [Phyllobacterium endophyticum]	Phyllobacterium endophyticum	231	231	0.46	5e-72	37.85	232	TXR49934.1
hypothetical protein [Rhizobiaceae bacterium]	Rhizobiaceae bacterium	232	232	0.4	5e-72	38.46	250	MBX3581275.1
DUF6456 domain-containing protein [Agrobacterium sp. RAC06]	Agrobacterium sp. RAC06	232	232	0.45	5e-72	40.46	260	WP_069041838.1
DUF6456 domain-containing protein [Rhizobium sp. RU33A]	Rhizobium sp. RU33A	232	232	0.45	5e-72	40.46	261	WP_076395179.1
DUF6456 domain-containing protein [Phyllobacterium endophyticum]	Phyllobacterium endophyticum	232	232	0.46	5e-72	37.29	263	WP_106715820.1
DUF6456 domain-containing protein [Rhodomicrobium vannielii]	Rhodomicrobium vannielii	231	231	0.46	6e-72	37.85	231	WP_125461759.1
DUF6456 domain-containing protein [Hyphomicrobium facile]	Hyphomicrobium facile	229	229	0.37	6e-72	46.53	191	WP_092866584.1
DUF6456 domain-containing protein [Aquibium oceanicum]	Aquibium oceanicum	232	232	0.45	6e-72	44	267	WP_072603248.1
hypothetical protein ASD64_04730 [Mesorhizobium sp. Root157]	Mesorhizobium sp. Root157	232	232	0.42	6e-72	36.81	268	KQZ94179.1
DUF6456 domain-containing protein [unclassified Rhizobium]	unclassified Rhizobium	234	234	0.45	6e-72	36.42	329	WP_202617136.1
DUF6456 domain-containing protein [Rhizobium rosettiformans]	Rhizobium rosettiformans	231	231	0.44	6e-72	40	232	WP_246034997.1
DUF6456 domain-containing protein [Pannonibacter phragmitetus]	Pannonibacter phragmitetus	232	232	0.46	7e-72	37.08	280	WP_094462128.1
DUF6456 domain-containing protein [Rhizobium sp. Root1220]	Rhizobium sp. Root1220	232	232	0.46	7e-72	32.58	262	WP_056547488.1
DUF6456 domain-containing protein [Methylopila sp. Yamaguchi]	Methylopila sp. Yamaguchi	231	231	0.45	7e-72	38.86	247	WP_103121549.1
DUF6456 domain-containing protein [Phyllobacterium sp. 628]	Phyllobacterium sp. 628	232	232	0.46	7e-72	34.64	268	WP_188345721.1
DUF6456 domain-containing protein [Rhizobium sp. NFR12]	Rhizobium sp. NFR12	232	232	0.44	7e-72	37.65	255	WP_092661651.1
DUF6456 domain-containing protein [Pseudorhizobium pelagicum]	Pseudorhizobium pelagicum	232	232	0.45	8e-72	38.73	278	WP_051776711.1
hypothetical protein E9677_15410 [Rhizobium rhizophilum]	Rhizobium rhizophilum	232	232	0.44	9e-72	41.76	282	THV14409.1
DUF6456 domain-containing protein [Ciceribacter sp. F8825]	Ciceribacter sp. F8825	229	229	0.46	1e-71	39.23	197	WP_245484874.1
DUF6456 domain-containing protein [Rhizobium herbae]	Rhizobium herbae	233	233	0.46	1e-71	37.85	305	WP_234937369.1
DUF6456 domain-containing protein [Pseudorhizobium halotolerans]	Pseudorhizobium halotolerans	232	232	0.45	1e-71	36.78	266	WP_142588741.1
DNA replication protein [Hyphomicrobiales bacterium]	Hyphomicrobiales bacterium	229	229	0.42	1e-71	38.04	199	MBK8008441.1
hypothetical protein EOP17_14500 [Rhizobiaceae bacterium]	Rhizobiaceae bacterium	230	230	0.44	1e-71	38.82	227	RYE65147.1
DUF6456 domain-containing protein [Rhizobium sp. B230/85]	Rhizobium sp. B230/85	231	231	0.45	1e-71	35.84	260	WP_219276567.1
hypothetical protein FVA81_21870 [Rhizobium sp. WL3]	Rhizobium sp. WL3	232	232	0.46	1e-71	39.66	282	QEE47976.1
hypothetical protein [Brucellaceae bacterium]	Brucellaceae bacterium	231	231	0.46	1e-71	37.43	264	MCC0043505.1
DUF6456 domain-containing protein [Phyllobacterium endophyticum]	Phyllobacterium endophyticum	231	231	0.46	1e-71	37.85	263	WP_246663527.1
DUF6456 domain-containing protein [Rhizobium sp. P32RR-XVIII]	Rhizobium sp. P32RR-XVIII	231	231	0.42	1e-71	38.04	264	WP_168828856.1
DUF6456 domain-containing protein [unclassified Rhizobium]	unclassified Rhizobium	231	231	0.45	1e-71	35.84	260	WP_219258337.1
DUF6456 domain-containing protein [Rhizobium rhizophilum]	Rhizobium rhizophilum	233	233	0.44	1e-71	41.76	318	WP_235882969.1
hypothetical protein CTR54_06300 [Rhizobium sp.]	Rhizobium sp.	231	231	0.44	2e-71	38.82	271	PJI45551.1
DNA replication protein [Hyphomicrobiales bacterium]	Hyphomicrobiales bacterium	228	228	0.46	2e-71	37.5	192	MBN9048294.1
DUF6456 domain-containing protein [Rhizobium sp. WL3]	Rhizobium sp. WL3	233	233	0.46	2e-71	39.66	318	WP_246663276.1
DUF6456 domain-containing protein [Rhizobium sp. L51/94]	Rhizobium sp. L51/94	231	231	0.45	2e-71	36.42	260	WP_219274949.1
hypothetical protein GV67_05780 [Pseudorhizobium pelagicum]	Pseudorhizobium pelagicum	231	231	0.45	2e-71	38.73	271	KEQ05260.1
DUF6456 domain-containing protein [Rhizobium sp. S-51]	Rhizobium sp. S-51	231	231	0.55	2e-71	35.68	270	WP_169595411.1
DUF6456 domain-containing protein [Dichotomicrobium thermohalophilum]	Dichotomicrobium thermohalophilum	231	231	0.43	2e-71	38.92	288	WP_147361472.1
DUF6456 domain-containing protein [Methyloligella halotolerans]	Methyloligella halotolerans	231	231	0.44	2e-71	37.43	284	WP_141693943.1
hypothetical protein HYPP_02031 [Hyphomicrobium sp. ghe19]	Hyphomicrobium sp. ghe19	228	228	0.38	2e-71	46.58	191	CAA2140624.1
DUF6456 domain-containing protein [Ancylobacter dichloromethanicus]	Ancylobacter dichloromethanicus	227	227	0.4	3e-71	41.03	183	WP_213368993.1
DUF6456 domain-containing protein [Nitratireductor kimnyeongensis]	Nitratireductor kimnyeongensis	231	231	0.45	3e-71	35.43	274	WP_223020175.1
hypothetical protein [Rhizobiaceae bacterium]	Rhizobiaceae bacterium	230	230	0.47	3e-71	43.09	261	MBL8584881.1
DUF6456 domain-containing protein [Rhodomicrobium sp. R_RK_3]	Rhodomicrobium sp. R_RK_3	230	230	0.46	3e-71	37.85	258	WP_088347198.1
hypothetical protein [Parvibaculum sp.]	Parvibaculum sp.	230	230	0.47	4e-71	41.99	261	MAU62240.1
DUF6456 domain-containing protein [Rhizobium sp. B209b/85]	Rhizobium sp. B209b/85	231	231	0.45	4e-71	35.84	284	WP_209206612.1
DNA replication protein [Hyphomicrobium sp.]	Hyphomicrobium sp.	227	227	0.39	4e-71	45.7	191	MBN9247086.1
DUF6456 domain-containing protein [Sinorhizobium sp. BG8]	Sinorhizobium sp. BG8	230	230	0.45	4e-71	37.71	277	WP_203426128.1
DUF6456 domain-containing protein [Pseudorhizobium endolithicum]	Pseudorhizobium endolithicum	230	230	0.45	4e-71	36.42	265	WP_142591741.1
DUF6456 domain-containing protein [unclassified Rhizobium]	unclassified Rhizobium	230	230	0.45	4e-71	35.84	284	WP_209183219.1
hypothetical protein [Mesorhizobium sp.]	Mesorhizobium sp.	230	230	0.47	5e-71	38.89	264	MBN9233148.1
DUF6456 domain-containing protein [unclassified Rhizobium]	unclassified Rhizobium	230	230	0.45	5e-71	36.42	284	WP_224128049.1
ATPase [Rhizobium sp. Khangiran2]	Rhizobium sp. Khangiran2	230	230	0.45	5e-71	37.36	266	CAD6611516.1
DNA replication protein [Xanthobacteraceae bacterium]	Xanthobacteraceae bacterium	227	227	0.45	6e-71	37.36	207	MCB1412923.1
hypothetical protein RHODOSMS8_00457 [Rhodobiaceae bacterium]	Rhodobiaceae bacterium	230	230	0.7	6e-71	31.67	293	AWZ00011.1
DUF6456 domain-containing protein [Rhizobium tubonense]	Rhizobium tubonense	230	230	0.46	6e-71	38.42	270	WP_111158443.1
DUF6456 domain-containing protein [Phyllobacterium myrsinacearum]	Phyllobacterium myrsinacearum	229	229	0.46	7e-71	34.46	266	WP_130268956.1
TPA: hypothetical protein [Rhodobiaceae bacterium]	Rhodobiaceae bacterium	229	229	0.47	7e-71	41.99	261	HAC60108.1
DUF6456 domain-containing protein [Corticibacterium populi]	Corticibacterium populi	229	229	0.45	8e-71	35.43	263	WP_244641290.1
DUF6456 domain-containing protein [Mesorhizobium]	Mesorhizobium	228	228	0.47	8e-71	38.89	246	WP_244431229.1
ATPase [Rhizobium sp. TCK]	Rhizobium sp. TCK	229	229	0.45	8e-71	37.36	266	CAD6608304.1
hypothetical protein [Rhizobiaceae bacterium]	Rhizobiaceae bacterium	228	228	0.4	9e-71	42.48	229	MBX3568732.1
DUF6456 domain-containing protein [Aquamicrobium sp. NLF2-7]	Aquamicrobium sp. NLF2-7	229	229	0.41	9e-71	38.75	269	WP_239800961.1
DUF6456 domain-containing protein [Phyllobacterium myrsinacearum]	Phyllobacterium myrsinacearum	229	229	0.46	9e-71	34.46	266	WP_105737295.1
DUF6456 domain-containing protein [Pannonibacter phragmitetus]	Pannonibacter phragmitetus	229	229	0.46	1e-70	37.08	280	WP_122519642.1
hypothetical protein [Agrobacterium vitis]	Agrobacterium vitis	229	229	0.47	1e-70	38.33	280	MBB4954518.1
DUF6456 domain-containing protein [Mesorhizobium sp. 8]	Mesorhizobium sp. 8	229	229	0.44	1e-70	41.18	265	WP_139955164.1
hypothetical protein [Hyphomicrobiales bacterium]	Hyphomicrobiales bacterium	230	230	0.46	1e-70	38.76	286	MBN9060888.1
hypothetical protein [Phyllobacterium sp.]	Phyllobacterium sp.	229	229	0.46	1e-70	36.16	268	MBQ9353281.1
hypothetical protein [Parvibaculum sp.]	Parvibaculum sp.	229	229	0.46	1e-70	42.05	264	MAM95371.1
DUF6456 domain-containing protein [Rhizobium tumorigenes]	Rhizobium tumorigenes	229	229	0.45	1e-70	36.42	284	WP_111220303.1
hypothetical protein FHP24_05530 [Rhizobium smilacinae]	Rhizobium smilacinae	229	229	0.42	1e-70	36.2	278	TNM66754.1
DUF6456 domain-containing protein [Aliihoeflea sp. 2WW]	Aliihoeflea sp. 2WW	228	228	0.44	1e-70	39.77	262	WP_244437339.1
hypothetical protein [Agrobacterium rubi]	Agrobacterium rubi	229	229	0.47	1e-70	32.42	270	NTE85744.1
DUF6456 domain-containing protein [Agrobacterium vitis]	Agrobacterium vitis	229	229	0.46	1e-70	39.33	282	WP_156591589.1
DUF6456 domain-containing protein [Phyllobacterium brassicacearum]	Phyllobacterium brassicacearum	228	228	0.47	1e-70	34.25	270	WP_106709013.1
hypothetical protein [Parvibaculum sp.]	Parvibaculum sp.	228	228	0.47	1e-70	40.88	261	MBO6667132.1
DUF6456 domain-containing protein [Rhizobium azooxidifex]	Rhizobium azooxidifex	229	229	0.45	1e-70	38.29	279	WP_183800676.1
DUF6456 domain-containing protein [Agrobacterium rubi]	Agrobacterium rubi	228	228	0.47	1e-70	32.42	268	WP_065700083.1
ATPase [Rhizobium sp. Q54]	Rhizobium sp. Q54	228	228	0.45	1e-70	36.42	265	CAD6421436.1
hypothetical protein FAA86_04470 [Rhizobium rosettiformans W3]	Rhizobium rosettiformans W3	228	228	0.44	1e-70	40	260	THV38379.1
TPA: hypothetical protein [Rhizobium sp.]	Rhizobium sp.	229	229	0.46	2e-70	38.76	278	HBF31158.1
DUF6456 domain-containing protein [Methyloceanibacter caenitepidi]	Methyloceanibacter caenitepidi	229	229	0.45	2e-70	37.21	286	WP_052464475.1
DUF6456 domain-containing protein [Alphaproteobacteria]	Alphaproteobacteria	228	228	0.47	2e-70	38.12	275	WP_206547292.1
DUF6456 domain-containing protein [Rhizobium album]	Rhizobium album	228	228	0.46	2e-70	37.5	270	WP_245445622.1
DUF6456 domain-containing protein [Agrobacterium sp. a22-2]	Agrobacterium sp. a22-2	228	228	0.45	2e-70	38.29	275	WP_168475961.1
DUF6456 domain-containing protein [Pseudorhizobium banfieldiae]	Pseudorhizobium banfieldiae	228	228	0.45	2e-70	37.36	266	WP_052637546.1
DNA replication protein [Parvibaculum sp.]	Parvibaculum sp.	225	225	0.45	2e-70	39.88	189	MBX3508560.1
DUF6456 domain-containing protein [Rhizobium sp. PDO1-076]	Rhizobium sp. PDO1-076	230	230	0.45	2e-70	42.2	335	WP_007598102.1
DNA replication protein [Hyphomicrobiales bacterium]	Hyphomicrobiales bacterium	226	226	0.44	2e-70	35.88	212	MBI3702586.1
DUF6456 domain-containing protein [unclassified Hyphomicrobium]	unclassified Hyphomicrobium	225	225	0.4	2e-70	45.75	189	WP_013948026.1
DUF6456 domain-containing protein [Hansschlegelia beijingensis]	Hansschlegelia beijingensis	228	228	0.45	2e-70	43.1	267	WP_183393736.1
hypothetical protein [Rhizobium sp.]	Rhizobium sp.	228	228	0.46	2e-70	38.76	271	MBV2186112.1
hypothetical protein [Bauldia sp.]	Bauldia sp.	227	227	0.46	2e-70	33.33	226	MCB1495180.1
DUF6456 domain-containing protein [Ciceribacter selenitireducens]	Ciceribacter selenitireducens	228	228	0.46	3e-70	39.33	271	WP_028738376.1
DUF6456 domain-containing protein [Rhizobium sp. BK251]	Rhizobium sp. BK251	228	228	0.45	3e-70	38.73	268	WP_132955567.1
DUF6456 domain-containing protein [Chelativorans xinjiangense]	Chelativorans xinjiangense	228	228	0.46	3e-70	37.85	272	WP_159590318.1
DUF6456 domain-containing protein [Starkeya novella]	Starkeya novella	225	225	0.42	3e-70	41.07	182	WP_013165505.1
DUF6456 domain-containing protein [Pseudorhizobium flavum]	Pseudorhizobium flavum	228	228	0.45	3e-70	37.93	266	WP_077547711.1
hypothetical protein [Mesorhizobium sp.]	Mesorhizobium sp.	228	228	0.42	3e-70	38.41	264	MBN9244200.1
hypothetical protein DEM27_02945 [Rhizobium album]	Rhizobium album	228	228	0.46	3e-70	37.5	266	PWE58410.1
DUF6456 domain-containing protein [Rhizobium smilacinae]	Rhizobium smilacinae	229	229	0.42	3e-70	36.2	300	WP_246091610.1
DUF6456 domain-containing protein [Agrobacterium vitis]	Agrobacterium vitis	228	228	0.46	4e-70	38.2	283	WP_156638317.1
hypothetical protein [Hyphomicrobiales bacterium]	Hyphomicrobiales bacterium	227	227	0.44	4e-70	41.18	260	MBA4798889.1
DUF6456 domain-containing protein [Aquamicrobium lusatiense]	Aquamicrobium lusatiense	227	227	0.41	4e-70	38.75	269	WP_246374537.1
DUF6456 domain-containing protein [Hyphomicrobium sp. 99]	Hyphomicrobium sp. 99	225	225	0.37	5e-70	46.53	191	WP_045836027.1
DUF6456 domain-containing protein [Nitratireductor aquimarinus]	Nitratireductor aquimarinus	228	228	0.47	5e-70	38.12	298	WP_222512251.1
DUF6456 domain-containing protein [Agrobacterium vitis]	Agrobacterium vitis	228	228	0.46	5e-70	38.2	283	WP_156550509.1
DNA replication protein [Pseudolabrys sp.]	Pseudolabrys sp.	225	225	0.42	5e-70	37.2	196	MBV9347718.1
DUF6456 domain-containing protein [Agrobacterium vitis]	Agrobacterium vitis	228	228	0.46	5e-70	37.64	281	WP_180573009.1
DUF6456 domain-containing protein [Rhizobium rhizolycopersici]	Rhizobium rhizolycopersici	227	227	0.46	5e-70	39.55	276	WP_176948217.1
hypothetical protein [Rhizobiaceae bacterium]	Rhizobiaceae bacterium	227	227	0.44	5e-70	38.24	271	MBA3040274.1
DUF6456 domain-containing protein [Neorhizobium sp. NCHU2750]	Neorhizobium sp. NCHU2750	228	228	0.44	5e-70	36.69	292	WP_119942895.1
DUF6456 domain-containing protein [Methyloceanibacter stevinii]	Methyloceanibacter stevinii	228	228	0.46	6e-70	37.5	288	WP_069443401.1
DNA replication protein [Parvibaculaceae bacterium]	Parvibaculaceae bacterium	224	224	0.44	6e-70	42.69	175	MBX3446513.1
DUF6456 domain-containing protein [Agrobacterium vitis]	Agrobacterium vitis	227	227	0.46	6e-70	37.64	281	WP_174110273.1
DUF6456 domain-containing protein [Agrobacterium vitis]	Agrobacterium vitis	227	227	0.46	6e-70	37.64	284	QZO04846.1
DUF6456 domain-containing protein [Methylocystis sp. WRRC1]	Methylocystis sp. WRRC1	228	228	0.46	6e-70	41.24	288	WP_227965847.1
DNA replication protein [Hyphomicrobium sp.]	Hyphomicrobium sp.	224	224	0.43	6e-70	45.78	191	RUP11131.1
DUF6456 domain-containing protein [Agrobacterium vitis]	Agrobacterium vitis	227	227	0.46	7e-70	38.76	282	WP_156540308.1
DUF6456 domain-containing protein [Ancylobacter oerskovii]	Ancylobacter oerskovii	224	224	0.43	7e-70	41.21	189	WP_213350478.1
ATPase [Methylobacteriaceae bacterium]	Methylobacteriaceae bacterium	227	227	0.69	8e-70	35.58	288	MBV9065151.1
hypothetical protein [Agrobacterium rubi]	Agrobacterium rubi	227	227	0.47	9e-70	31.87	270	NTF06795.1
hypothetical protein FB480_111102 [Agrobacterium vitis]	Agrobacterium vitis	227	227	0.46	9e-70	37.57	287	TWD47033.1
DNA replication initiation ATPase (fragment) [Rhizobium sp. EC-SD404]	Rhizobium sp. EC-SD404	225	225	0.45	9e-70	36.31	227	VVT13974.1
DUF6456 domain-containing protein [Starkeya sp. HF14-78462]	Starkeya sp. HF14-78462	223	223	0.4	1e-69	44.52	182	WP_159597864.1
hypothetical protein [Rhizobiaceae bacterium]	Rhizobiaceae bacterium	227	227	0.44	1e-69	39.77	269	MBL0936197.1
DUF6456 domain-containing protein [Shinella zoogloeoides]	Shinella zoogloeoides	226	226	0.46	1e-69	37.64	265	WP_160785600.1
hypothetical protein [Agrobacterium vitis]	Agrobacterium vitis	226	226	0.45	1e-69	37.71	265	MBF2716762.1
DUF6456 domain-containing protein [Hyphomicrobium methylovorum]	Hyphomicrobium methylovorum	223	223	0.42	1e-69	44.51	193	WP_181335042.1
DUF6456 domain-containing protein [Agrobacterium vitis]	Agrobacterium vitis	227	227	0.46	1e-69	38.76	282	WP_070151184.1
DUF6456 domain-containing protein [Georhizobium profundi]	Georhizobium profundi	226	226	0.45	1e-69	35.2	254	WP_126011013.1
hypothetical protein BGO03_03040 [Mesorhizobium sp. 61-13]	Mesorhizobium sp. 61-13	226	226	0.45	1e-69	35.43	268	OJU50965.1
DUF6456 domain-containing protein [Rhizobium sp. Root482]	Rhizobium sp. Root482	227	227	0.46	1e-69	37.43	289	WP_056332281.1
DUF6456 domain-containing protein [Bosea sp. 117]	Bosea sp. 117	224	224	0.46	1e-69	38.55	207	WP_248310378.1
DUF6456 domain-containing protein [Agrobacterium vitis]	Agrobacterium vitis	227	227	0.46	1e-69	38.76	282	WP_060719230.1
DNA replication protein [Bradyrhizobiaceae bacterium]	Bradyrhizobiaceae bacterium	225	225	0.44	1e-69	35.84	221	MBL8586695.1
DUF6456 domain-containing protein [Agrobacterium vitis]	Agrobacterium vitis	227	227	0.46	1e-69	37.64	283	WP_070167909.1
DUF6456 domain-containing protein [Methylosinus sp. H3A]	Methylosinus sp. H3A	227	227	0.71	1e-69	30.51	283	WP_196408181.1
DNA replication protein [Parvibaculum sp.]	Parvibaculum sp.	223	223	0.42	1e-69	47.2	174	MBO6635167.1
DUF6456 domain-containing protein [Agrobacterium vitis]	Agrobacterium vitis	227	227	0.45	1e-69	37.71	290	WP_234934247.1
DUF6456 domain-containing protein [Methylocystis sp. ATCC 49242]	Methylocystis sp. ATCC 49242	227	227	0.46	1e-69	41.24	288	WP_036286089.1
DUF6456 domain-containing protein [Ancylobacter lacus]	Ancylobacter lacus	223	223	0.39	1e-69	45.64	198	WP_213338652.1
hypothetical protein [Hyphomicrobiales bacterium]	Hyphomicrobiales bacterium	226	226	0.45	1e-69	34.68	260	MBN9022435.1
DUF6456 domain-containing protein [Ancylobacter polymorphus]	Ancylobacter polymorphus	223	223	0.43	2e-69	39.29	181	WP_244377914.1
DUF6456 domain-containing protein [Starkeya sp. 3C]	Starkeya sp. 3C	223	223	0.4	2e-69	44.52	182	WP_144343176.1
hypothetical protein RvVAR031_12970 [Agrobacterium vitis]	Agrobacterium vitis	226	226	0.46	2e-69	38.76	280	BCH53687.1
hypothetical protein AUC68_08125 [Methyloceanibacter methanicus]	Methyloceanibacter methanicus	227	227	0.46	2e-69	37.08	289	ODR98399.1
DUF6456 domain-containing protein [Agrobacterium rubi]	Agrobacterium rubi	226	226	0.47	2e-69	32.42	268	WP_234936164.1
DUF6456 domain-containing protein [Agrobacterium vitis]	Agrobacterium vitis	226	226	0.46	2e-69	38.76	283	WP_180640373.1
DUF6456 domain-containing protein [Phyllobacterium calauticae]	Phyllobacterium calauticae	225	225	0.46	2e-69	35.03	268	WP_223611396.1
hypothetical protein [Rhizobium sp.]	Rhizobium sp.	226	226	0.44	2e-69	39.41	271	MBC7148240.1
DUF6456 domain-containing protein [Rhizobium pseudoryzae]	Rhizobium pseudoryzae	225	225	0.46	2e-69	35.96	262	WP_165214350.1
hypothetical protein [Shinella sp.]	Shinella sp.	225	225	0.46	2e-69	36.52	262	MBO9628212.1
DUF6456 domain-containing protein [Shinella zoogloeoides]	Shinella zoogloeoides	225	225	0.44	2e-69	37.65	264	WP_242221396.1
DUF6456 domain-containing protein [Methyloceanibacter methanicus]	Methyloceanibacter methanicus	226	226	0.46	3e-69	37.08	287	WP_141701250.1
DUF6456 domain-containing protein [Rhizobium sp. Leaf262]	Rhizobium sp. Leaf262	225	225	0.45	3e-69	34.68	271	WP_062450371.1
DUF6456 domain-containing protein [Methylopila capsulata]	Methylopila capsulata	222	222	0.42	3e-69	41.46	186	WP_246482363.1
DUF6456 domain-containing protein [Agrobacterium vitis]	Agrobacterium vitis	226	226	0.46	3e-69	38.2	282	WP_234632398.1
DNA replication protein [Xanthobacteraceae bacterium]	Xanthobacteraceae bacterium	223	223	0.38	3e-69	42.18	194	MBX3519069.1
DUF6456 domain-containing protein [Shinella sp. WSJ-2]	Shinella sp. WSJ-2	225	225	0.46	3e-69	37.08	262	WP_117369082.1
DUF6456 domain-containing protein [Agrobacterium vitis]	Agrobacterium vitis	225	225	0.45	3e-69	37.14	280	WP_156533863.1
DUF6456 domain-containing protein [Neorhizobium galegae]	Neorhizobium galegae	227	227	0.46	3e-69	38.64	317	WP_210103120.1
ATPase [Hyphomicrobiales bacterium]	Hyphomicrobiales bacterium	226	226	0.43	3e-69	37.35	284	MBX2804555.1
hypothetical protein ASD27_01810 [Mesorhizobium sp. Root1471]	Mesorhizobium sp. Root1471	225	225	0.42	3e-69	40.99	270	KQZ12942.1
hypothetical protein D5400_16660 [Georhizobium profundi]	Georhizobium profundi	225	225	0.45	4e-69	35.2	258	AZN72686.1
hypothetical protein [Rhizobiaceae bacterium]	Rhizobiaceae bacterium	225	225	0.44	4e-69	35.67	257	MBO6899784.1
ATPase [Methylobacteriaceae bacterium]	Methylobacteriaceae bacterium	225	225	0.69	4e-69	35.21	288	MBV9395066.1
DNA replication protein [Hyphomicrobium sp.]	Hyphomicrobium sp.	222	222	0.37	4e-69	47.92	198	MBR2536164.1
DUF6456 domain-containing protein [Agrobacterium vitis]	Agrobacterium vitis	225	225	0.45	4e-69	37.71	281	WP_087727586.1
ATPase [Methylocystis sp.]	Methylocystis sp.	225	225	0.46	4e-69	40	282	PPD45550.1
TPA: hypothetical protein [Rhizobium sp.]	Rhizobium sp.	225	225	0.46	5e-69	39.33	271	HCL66344.1
DUF6456 domain-containing protein [Agrobacterium vitis]	Agrobacterium vitis	225	225	0.46	5e-69	37.64	280	WP_234688937.1
DNA replication protein [Hyphomicrobium sp.]	Hyphomicrobium sp.	222	222	0.37	5e-69	47.92	189	RUO99303.1
DUF6456 domain-containing protein [Rhizobium sp. Leaf311]	Rhizobium sp. Leaf311	225	225	0.46	5e-69	33.15	274	WP_062586831.1
DUF6456 domain-containing protein [Blastochloris viridis]	Blastochloris viridis	225	225	0.46	5e-69	39.33	267	WP_236823598.1
DUF6456 domain-containing protein [Pseudorhodoplanes sinuspersici]	Pseudorhodoplanes sinuspersici	223	223	0.47	5e-69	33.7	215	WP_086091513.1
hypothetical protein ABS35_04430 [Kaistia sp. SCN 65-12]	Kaistia sp. SCN 65-12	224	224	0.42	5e-69	41.36	264	ODT31601.1
DUF6456 domain-containing protein [Agrobacterium vitis]	Agrobacterium vitis	225	225	0.46	6e-69	37.64	280	WP_041697707.1
DUF6456 domain-containing protein [unclassified Mesorhizobium]	unclassified Mesorhizobium	225	225	0.42	6e-69	40.99	268	WP_244478705.1
conserved hypothetical protein [Agrobacterium vitis S4]	Agrobacterium vitis S4	225	225	0.46	6e-69	37.64	283	ACM35920.1
hypothetical protein COA37_02045 [Hoeflea sp.]	Hoeflea sp.	224	224	0.45	6e-69	38.73	269	PHR25630.1
hypothetical protein ASD54_01785 [Rhizobium sp. Root149]	Rhizobium sp. Root149	224	224	0.45	7e-69	36.57	266	KQZ63135.1
DUF6456 domain-containing protein [Agrobacterium vitis]	Agrobacterium vitis	225	225	0.46	7e-69	37.64	281	WP_234634148.1
DUF6456 domain-containing protein [Agrobacterium vitis]	Agrobacterium vitis	225	225	0.46	7e-69	37.08	282	WP_156631500.1
hypothetical protein C3941_08825 [Kaistia algarum]	Kaistia algarum	224	224	0.68	7e-69	29.23	264	PPE80262.1
Description(Sequences with E-value WORSE than threshold)	Scientific Name	Max Score	Total Score	Query Cover	E value	Per. ident	Acc. Len	Accession

## Sheet: Table S1D_Roseibium_P
Table S1D. tBLASTn search results for Roseibium sp. RKSG952 GafA full length protein query.
Accessed 9th May 2022
Description	Scientific Name	Max Score	Total Score	Query Cover	E value	Per. ident	Acc. Len	Accession
Ruegeria sp. AD91A chromosome, complete genome	Ruegeria sp. AD91A	533	533	1	1e-168	75.49	3662296	CP031946.1
Ruegeria sp. SCSIO 43209 chromosome, complete genome	Ruegeria sp. SCSIO 43209	530	530	0.99	1e-167	73.61	3653432	CP065359.1
Ruegeria sp. THAF33 chromosome, complete genome	Ruegeria sp. THAF33	515	515	1	2e-162	75.28	3455485	CP045384.1
Ruegeria pomeroyi DSS-3, complete genome	Ruegeria pomeroyi DSS-3	474	474	1	8e-148	67.65	4109437	CP000031.2
Ruegeria pomeroyi strain DSS-3-B chromosome, complete genome	Ruegeria pomeroyi	474	474	1	8e-148	67.65	4131101	CP076685.1
Pukyongiella litopenaei strain SH-1 chromosome, complete genome	Pukyongiella litopenaei	446	446	0.99	4e-138	65.83	3892138	CP027665.1
Thalassococcus sp. S3 chromosome, complete genome	Thalassococcus sp. S3	446	446	0.99	6e-138	62.02	4797308	CP022303.1
Roseobacter ponti strain DSM 106830 chromosome, complete genome	Roseobacter ponti	410	410	0.99	1e-125	58.45	3861689	CP048788.1
Roseobacter litoralis Och 149, complete genome	Roseobacter litoralis Och 149	404	592	0.99	2e-123	58.08	4505211	CP002623.1
Tateyamaria omphalii strain DOK1-4 chromosome, complete genome	Tateyamaria omphalii	402	402	0.99	7e-123	57.57	3861636	CP019312.1
Sulfitobacter sp. JL08 chromosome, complete genome	Sulfitobacter sp. JL08	401	401	0.99	2e-122	57.65	4323690	CP025815.1
Profundibacter amoris strain BAR1 chromosome, complete genome	Profundibacter amoris	399	399	0.99	1e-121	57.54	3558757	CP032125.1
Antarctobacter heliothermus strain SMS3 chromosome, complete genome	Antarctobacter heliothermus	393	393	1	1e-119	58.45	4723013	CP022540.1
Roseobacter denitrificans strain FDAARGOS_309 chromosome, complete genome	Roseobacter denitrificans	392	392	0.99	2e-119	56.99	4133061	CP027407.1
Roseobacter denitrificans OCh 114, complete genome	Roseobacter denitrificans OCh 114	392	392	0.99	2e-119	56.99	4133097	CP000362.1
Sulfitobacter alexandrii strain AM1-D1 chromosome, complete genome	Sulfitobacter alexandrii	389	389	0.99	2e-118	60.06	3840209	CP018076.1
Rhodovulum sp. MB263, complete genome	Rhodovulum sp. MB263	382	382	0.99	6e-116	56.02	3860570	CP020384.1
Pseudosulfitobacter sp. DSM 107133 chromosome, complete genome	Pseudosulfitobacter sp. DSM 107133	380	380	0.98	3e-115	56.5	3635847	CP085154.1
Marinovum algicola DG 898, complete genome	Marinovum algicola DG 898	379	379	0.98	6e-115	56.62	3727131	CP010855.1
Sulfitobacter sp. SK012 chromosome, complete genome	Sulfitobacter sp. SK012	378	378	0.99	2e-114	55.87	4788204	CP025804.1
Sulfitobacter sp. THAF37 chromosome, complete genome	Sulfitobacter sp. THAF37	375	375	0.99	2e-113	57.49	3447997	CP045372.1
Rhodobacteraceae bacterium strain La 6 chromosome, complete genome	Rhodobacteraceae bacterium	374	374	0.98	3e-113	58.5	5560560	CP031585.1
Thalassobius sp. isolate m4 chromosome	Thalassobius sp.	374	374	0.98	4e-113	57.81	3386580	CP051233.1
Sagittula sp. P11 chromosome, complete genome	Sagittula sp. P11	374	374	0.99	7e-113	56.11	4624102	CP021913.1
Yangia pacifica strain YSBP01 chromosome 1, complete sequence	Yangia pacifica	373	373	0.98	1e-112	56.49	2693385	CP022189.1
Oceanicola sp. isolate m2 chromosome	Oceanicola sp.	370	370	0.99	1e-111	55.83	4309725	CP051231.1
Rhodobacteraceae bacterium C31 chromosome, complete genome	Rhodobacteraceae bacterium C31	370	370	0.99	1e-111	54.17	4129092	CP047166.1
Sulfitobacter pseudonitzschiae strain SMR1 chromosome, complete genome	Sulfitobacter pseudonitzschiae	369	369	0.98	2e-111	56.79	3572445	CP022415.1
Salipiger abyssi strain JLT2014, complete sequence	Salipiger abyssi	369	369	0.99	3e-111	58.06	4246390	CP015093.1
Sulfitobacter indolifex strain DSM 14862 chromosome cDSM14862, complete sequence	Sulfitobacter indolifex	369	369	0.99	3e-111	55.83	3271523	CP084951.1
Cereibacter azotoformans strain ORIO chromosome 1, complete sequence	Cereibacter azotoformans	368	368	0.99	6e-111	55.37	3035272	CP089965.1
Cereibacter sphaeroides strain EBL0706 chromosome 1, complete sequence	Cereibacter sphaeroides	368	368	0.99	7e-111	55.37	3014714	CP031750.1
Cereibacter azotoformans strain SY5 chromosome 1, complete sequence	Cereibacter azotoformans	368	368	0.99	7e-111	55.37	3017380	CP090021.1
Sulfitobacter sp. DSM 110093 chromosome, complete genome	Sulfitobacter sp. DSM 110093	367	367	0.99	1e-110	56.39	3434207	CP085167.1
Oceanicola sp. D3 chromosome, complete genome	Oceanicola sp. D3	366	366	0.99	2e-110	56.39	4053612	CP040932.1
Pacificitalea manganoxidans strain DY25 chromosome, complete genome	Pacificitalea manganoxidans	366	366	0.99	2e-110	54.52	3308769	CP021404.1
Sulfitobacter sp. D7 chromosome, complete genome	Sulfitobacter sp. D7	366	366	0.99	2e-110	55.52	3371091	CP020694.1
Rhodovulum sp. P5, complete genome	Rhodovulum sp. P5	365	365	0.99	5e-110	55.15	4137334	CP015039.1
Sulfitobacter pseudonitzschiae strain H46 chromosome, complete genome	Sulfitobacter pseudonitzschiae	365	365	0.98	8e-110	55.41	3891549	CP054599.1
Sulfitobacter pseudonitzschiae strain TC12-33 chromosome, complete genome	Sulfitobacter pseudonitzschiae	364	364	0.98	9e-110	55.41	3816318	CP086832.1
Sulfitobacter pseudonitzschiae strain TC12-54 chromosome, complete genome	Sulfitobacter pseudonitzschiae	364	364	0.98	9e-110	55.41	3816352	CP086808.1
Sulfitobacter pseudonitzschiae strain MC52-18 chromosome, complete genome	Sulfitobacter pseudonitzschiae	364	364	0.98	9e-110	55.41	3831421	CP087042.1
Sulfitobacter pseudonitzschiae strain SC33-17 chromosome, complete genome	Sulfitobacter pseudonitzschiae	364	364	0.98	9e-110	55.41	3832224	CP086862.1
Sulfitobacter pseudonitzschiae strain TT37-69 chromosome, complete genome	Sulfitobacter pseudonitzschiae	364	364	0.98	9e-110	55.41	3832718	CP086775.1
Sulfitobacter pseudonitzschiae strain SC33-90 chromosome, complete genome	Sulfitobacter pseudonitzschiae	364	364	0.98	9e-110	55.41	3834418	CP070876.1
Sulfitobacter pseudonitzschiae strain SC33-45 chromosome, complete genome	Sulfitobacter pseudonitzschiae	364	364	0.98	9e-110	55.41	3836086	CP070883.2
Sulfitobacter pseudonitzschiae strain SC33-25 chromosome, complete genome	Sulfitobacter pseudonitzschiae	364	364	0.98	9e-110	55.41	3837078	CP086854.1
Sulfitobacter pseudonitzschiae strain SC33-87 chromosome, complete genome	Sulfitobacter pseudonitzschiae	364	364	0.98	9e-110	55.41	3837418	CP086847.1
Sulfitobacter pseudonitzschiae strain SC33-10 chromosome	Sulfitobacter pseudonitzschiae	364	364	0.98	9e-110	55.41	3839977	CP091744.1
Sulfitobacter pseudonitzschiae strain MC52-70 chromosome, complete genome	Sulfitobacter pseudonitzschiae	364	364	0.98	9e-110	55.41	3842286	CP087016.1
Sulfitobacter pseudonitzschiae strain MC36-14 chromosome, complete genome	Sulfitobacter pseudonitzschiae	364	364	0.98	9e-110	55.41	3842715	CP087073.1
Sulfitobacter pseudonitzschiae strain MC36-22 chromosome, complete genome	Sulfitobacter pseudonitzschiae	364	364	0.98	9e-110	55.41	3842715	CP087066.1
Sulfitobacter pseudonitzschiae strain MC52-67 chromosome, complete genome	Sulfitobacter pseudonitzschiae	364	364	0.98	9e-110	55.41	3844260	CP087032.1
Sulfitobacter pseudonitzschiae strain SC1-28 chromosome, complete genome	Sulfitobacter pseudonitzschiae	364	364	0.98	9e-110	55.41	3845354	CP086947.1
Sulfitobacter pseudonitzschiae strain SC1-15 chromosome, complete genome	Sulfitobacter pseudonitzschiae	364	364	0.98	9e-110	55.41	3846219	CP086963.1
Sulfitobacter pseudonitzschiae strain SC1-67 chromosome, complete genome	Sulfitobacter pseudonitzschiae	364	364	0.98	9e-110	55.41	3846833	CP086886.1
Sulfitobacter pseudonitzschiae strain SC1-97 chromosome, complete genome	Sulfitobacter pseudonitzschiae	364	364	0.98	9e-110	55.41	3846833	CP086870.1
Sulfitobacter pseudonitzschiae strain TT37-68 chromosome, complete genome	Sulfitobacter pseudonitzschiae	364	364	0.98	9e-110	55.41	3848035	CP086783.1
Sulfitobacter pseudonitzschiae strain SC1-110 chromosome, complete genome	Sulfitobacter pseudonitzschiae	364	364	0.98	9e-110	55.41	3848923	CP086986.1
Sulfitobacter pseudonitzschiae strain TT37-74 chromosome, complete genome	Sulfitobacter pseudonitzschiae	364	364	0.98	9e-110	55.41	3849542	CP086764.1
Sulfitobacter pseudonitzschiae strain SC1-109 chromosome, complete genome	Sulfitobacter pseudonitzschiae	364	364	0.98	9e-110	55.41	3849950	CP086995.1
Sulfitobacter pseudonitzschiae strain SC1-105 chromosome, complete genome	Sulfitobacter pseudonitzschiae	364	364	0.98	9e-110	55.41	3849952	CP087002.1
Sulfitobacter pseudonitzschiae strain SC1-111 chromosome, complete genome	Sulfitobacter pseudonitzschiae	364	364	0.98	9e-110	55.41	3849969	CP086979.1
Sulfitobacter pseudonitzschiae strain MC36-43 chromosome, complete genome	Sulfitobacter pseudonitzschiae	364	364	0.98	9e-110	55.41	3850232	CP087051.1
Sulfitobacter pseudonitzschiae strain MC52-69 chromosome, complete genome	Sulfitobacter pseudonitzschiae	364	364	0.98	9e-110	55.41	3850324	CP069009.1
Sulfitobacter pseudonitzschiae strain TC12-31 chromosome, complete genome	Sulfitobacter pseudonitzschiae	364	364	0.98	9e-110	55.41	3850666	CP086839.1
Sulfitobacter pseudonitzschiae strain SC1-37 chromosome, complete genome	Sulfitobacter pseudonitzschiae	364	364	0.98	9e-110	55.41	3850680	CP086894.1
Sulfitobacter pseudonitzschiae strain MC36-24 chromosome, complete genome	Sulfitobacter pseudonitzschiae	364	364	0.98	9e-110	55.41	3850685	CP087059.1
Sulfitobacter pseudonitzschiae strain SC1-30 chromosome, complete genome	Sulfitobacter pseudonitzschiae	364	364	0.98	9e-110	55.41	3850685	CP086930.1
Sulfitobacter pseudonitzschiae strain SC1-35 chromosome, complete genome	Sulfitobacter pseudonitzschiae	364	364	0.98	9e-110	55.41	3850685	CP086901.1
Sulfitobacter pseudonitzschiae strain TC12-52 chromosome, complete genome	Sulfitobacter pseudonitzschiae	364	364	0.98	9e-110	55.41	3850683	CP086816.1
Sulfitobacter pseudonitzschiae strain SC1-114 chromosome, complete genome	Sulfitobacter pseudonitzschiae	364	364	0.98	9e-110	55.41	3850688	CP086971.1
Sulfitobacter pseudonitzschiae strain SC1-26 chromosome, complete genome	Sulfitobacter pseudonitzschiae	364	364	0.98	9e-110	55.41	3850688	CP087090.1
Sulfitobacter pseudonitzschiae strain SC1-32 chromosome, complete genome	Sulfitobacter pseudonitzschiae	364	364	0.98	9e-110	55.41	3850686	CP086919.1
Sulfitobacter pseudonitzschiae strain SC1-29 chromosome, complete genome	Sulfitobacter pseudonitzschiae	364	364	0.98	9e-110	55.41	3850688	CP086938.1
Sulfitobacter pseudonitzschiae strain SC1-89 chromosome, complete genome	Sulfitobacter pseudonitzschiae	364	364	0.98	9e-110	55.41	3850686	CP086877.1
Sulfitobacter pseudonitzschiae strain MC52-71 chromosome, complete genome	Sulfitobacter pseudonitzschiae	364	364	0.98	9e-110	55.41	3850690	CP087009.1
Sulfitobacter pseudonitzschiae strain SC1-27 chromosome, complete genome	Sulfitobacter pseudonitzschiae	364	364	0.98	9e-110	55.41	3850690	CP086954.1
Sulfitobacter pseudonitzschiae strain TT37-67 chromosome, complete genome	Sulfitobacter pseudonitzschiae	364	364	0.98	9e-110	55.41	3850690	CP086790.1
Sulfitobacter pseudonitzschiae strain MC36-1 chromosome, complete genome	Sulfitobacter pseudonitzschiae	364	364	0.98	9e-110	55.41	3850692	CP087083.1
Sulfitobacter pseudonitzschiae strain MC52-68 chromosome, complete genome	Sulfitobacter pseudonitzschiae	364	364	0.98	9e-110	55.41	3850694	CP087025.1
Sulfitobacter pseudonitzschiae strain SC1-34 chromosome, complete genome	Sulfitobacter pseudonitzschiae	364	364	0.98	9e-110	55.41	3850692	CP086909.1
Sulfitobacter pseudonitzschiae strain TC12-5 chromosome, complete genome	Sulfitobacter pseudonitzschiae	364	364	0.98	9e-110	55.41	3853436	CP086824.1
Sulfitobacter pseudonitzschiae strain TT37-47 chromosome, complete genome	Sulfitobacter pseudonitzschiae	364	364	0.98	9e-110	55.41	3853434	CP086798.1
Rhodobacteraceae bacterium isolate ACE_PRO37 chromosome	Rhodobacteraceae bacterium	364	364	0.99	9e-110	53.85	4156144	CP075370.1
Sulfitobacter mediterraneus strain SC7-37 chromosome, complete genome	Sulfitobacter mediterraneus	364	364	0.99	1e-109	55.34	3648427	CP068998.1
Cereibacter sphaeroides strain 2.4.1 substr. H2 chromosome 1, complete sequence	Cereibacter sphaeroides	364	364	0.99	1e-109	53.72	3188040	CP047037.1
Rhodobacter sphaeroides strain MBTLJ-8 chromosome 1, complete sequence	Cereibacter sphaeroides	364	364	0.99	1e-109	53.72	3188042	CP012960.1
Rhodobacter sphaeroides strain MBTLJ-20 chromosome 1, complete sequence	Cereibacter sphaeroides	364	364	0.99	1e-109	53.72	3188516	CP015287.1
Rhodobacter sphaeroides 2.4.1 chromosome 1, complete sequence	Cereibacter sphaeroides 2.4.1	364	364	0.99	1e-109	53.72	3188524	CP000143.2
Cereibacter sphaeroides 2.4.1 chromosome 1, complete sequence	Cereibacter sphaeroides 2.4.1	364	364	0.99	1e-109	53.72	3188530	CP030271.1
Cereibacter sphaeroides strain MBTLJ-13 chromosome 1, complete sequence	Cereibacter sphaeroides	364	364	0.99	1e-109	53.72	3188543	CP015210.1
Cereibacter sphaeroides strain CH10 chromosome 1, complete sequence	Cereibacter sphaeroides	364	364	0.99	1e-109	53.72	3190151	CP051468.1
Cereibacter sphaeroides strain DSM 158 chromosome 1, complete sequence	Cereibacter sphaeroides	364	364	0.99	1e-109	53.72	3190321	CP047031.1
Rhodovulum sulfidophilum strain SNK001, complete genome	Rhodovulum sulfidophilum	364	364	0.99	2e-109	54.9	4082971	CP015421.1
Rhodovulum sulfidophilum DSM 1374, complete genome	Rhodovulum sulfidophilum DSM 1374	364	364	0.99	2e-109	54.9	4132586	CP015418.1
Cereibacter sphaeroides strain AB25 chromosome 1	Cereibacter sphaeroides	363	363	0.99	3e-109	53.72	3225436	CP033442.1
Cereibacter sphaeroides strain AB24 chromosome 1	Cereibacter sphaeroides	363	363	0.99	3e-109	53.72	3264454	CP033434.1
Rhodovulum sulfidophilum DNA, complete genome, strain: DSM 2351	Rhodovulum sulfidophilum	363	363	0.99	4e-109	54.9	4454432	AP014800.1
Rhodobacter sphaeroides KD131 chromosome 1, complete sequence	Cereibacter sphaeroides KD131	363	363	0.99	4e-109	53.72	3152792	CP001150.1

## Sheet: Table S1E_Agrobacterium_P
Table S1E. BLASTp search results for R. capsulatus SB1003 GafA full length protein query. Hits were limited to Agrobacteria.
Accessed 10th May 2022
Description	Scientific Name	Max Score	Total Score	Query Cover	E value	Per. ident	Acc. Len	Accession
hypothetical protein RvVAR031_12970 [Agrobacterium vitis]	Agrobacterium vitis	121	121	0.7	2e-30	36.1	280	BCH53687.1
DUF6456 domain-containing protein [Agrobacterium vitis]	Agrobacterium vitis	121	121	0.7	2e-30	36.1	283	WP_180640373.1
DUF6456 domain-containing protein [Agrobacterium vitis]	Agrobacterium vitis	120	120	0.65	5e-30	37.25	282	WP_156591589.1
DUF6456 domain-containing protein [Agrobacterium vitis]	Agrobacterium vitis	120	120	0.65	5e-30	37.25	282	WP_156540308.1
DUF6456 domain-containing protein [Agrobacterium vitis]	Agrobacterium vitis	120	120	0.65	5e-30	37.25	282	WP_060719230.1
DUF6456 domain-containing protein [Agrobacterium albertimagni]	Agrobacterium albertimagni	119	119	0.44	6e-30	41.76	263	WP_006727221.1
DUF6456 domain-containing protein [Agrobacterium vitis]	Agrobacterium vitis	119	119	0.59	8e-30	38.1	282	WP_070151184.1
DUF6456 domain-containing protein [Agrobacterium vitis]	Agrobacterium vitis	117	117	0.59	3e-29	37.66	282	WP_234632398.1
conserved hypothetical protein [Agrobacterium vitis S4]	Agrobacterium vitis S4	117	117	0.74	4e-29	35.54	283	ACM35920.1
DUF6456 domain-containing protein [Agrobacterium vitis]	Agrobacterium vitis	117	117	0.73	4e-29	35.46	280	WP_041697707.1
DUF6456 domain-containing protein [Agrobacterium vitis]	Agrobacterium vitis	117	117	0.42	5e-29	42.17	283	WP_156638317.1
DUF6456 domain-containing protein [Agrobacterium sp. MA01]	Agrobacterium sp. MA01	116	116	0.44	6e-29	41.76	260	WP_153761786.1
DUF6456 domain-containing protein [Agrobacterium vitis]	Agrobacterium vitis	117	117	0.65	7e-29	36.08	281	WP_087727586.1
DUF6456 domain-containing protein [Agrobacterium vitis]	Agrobacterium vitis	117	117	0.65	7e-29	36.08	280	WP_180604705.1
DUF6456 domain-containing protein [Agrobacterium sp. RAC06]	Agrobacterium sp. RAC06	116	116	0.44	8e-29	41.76	260	WP_069041838.1
hypothetical protein ABS40_08635 [Agrobacterium sp. SCN 61-19]	Agrobacterium sp. SCN 61-19	115	115	0.44	1e-28	41.18	263	ODS56845.1
DUF6456 domain-containing protein [Agrobacterium vitis]	Agrobacterium vitis	116	116	0.59	1e-28	37.66	281	WP_234634148.1
DUF6456 domain-containing protein [Agrobacterium vitis]	Agrobacterium vitis	116	116	0.65	1e-28	36.08	280	WP_156556876.1
DUF6456 domain-containing protein [Agrobacterium vitis]	Agrobacterium vitis	115	115	0.42	3e-28	41.57	283	WP_156550509.1
DUF6456 domain-containing protein [Agrobacterium vitis]	Agrobacterium vitis	115	115	0.59	3e-28	37.66	280	WP_156620305.1
DUF6456 domain-containing protein [Agrobacterium vitis]	Agrobacterium vitis	115	115	0.65	3e-28	36.08	280	WP_156533863.1
hypothetical protein [Agrobacterium vitis]	Agrobacterium vitis	114	114	0.65	4e-28	36.08	265	MBF2716762.1
DUF6456 domain-containing protein [Agrobacterium vitis]	Agrobacterium vitis	115	115	0.65	4e-28	36.08	290	WP_234934247.1
DUF6456 domain-containing protein [Agrobacterium vitis]	Agrobacterium vitis	114	114	0.65	6e-28	36.11	281	WP_180573009.1
hypothetical protein [Agrobacterium vitis]	Agrobacterium vitis	114	114	0.68	7e-28	35.61	280	MBB4954518.1
DUF6456 domain-containing protein [Agrobacterium vitis]	Agrobacterium vitis	114	114	0.65	8e-28	36.11	281	WP_174110273.1
DUF6456 domain-containing protein [Agrobacterium vitis]	Agrobacterium vitis	114	114	0.42	1e-27	40.96	282	WP_156631500.1
DUF6456 domain-containing protein [Agrobacterium vitis]	Agrobacterium vitis	114	114	0.59	1e-27	37.23	280	WP_234688937.1
DUF6456 domain-containing protein [Agrobacterium vitis]	Agrobacterium vitis	113	113	0.65	1e-27	36.11	284	QZO04846.1
DUF6456 domain-containing protein [Agrobacterium vitis]	Agrobacterium vitis	113	113	0.39	2e-27	43.67	283	WP_070167909.1
hypothetical protein FB480_111102 [Agrobacterium vitis]	Agrobacterium vitis	112	112	0.65	3e-27	34.12	287	TWD47033.1
DUF6456 domain-containing protein [Agrobacterium vitis]	Agrobacterium vitis	112	112	0.59	3e-27	36.8	281	WP_156601504.1
DUF6456 domain-containing protein [Agrobacterium vitis]	Agrobacterium vitis	112	112	0.59	4e-27	36.8	281	WP_071202867.1
DUF6456 domain-containing protein [Agrobacterium sp. a22-2]	Agrobacterium sp. a22-2	111	111	0.41	7e-27	41.98	275	WP_168475961.1
hypothetical protein FLX27_04055 [Agrobacterium tumefaciens]	Agrobacterium tumefaciens	105	105	0.42	9e-25	39.26	281	TQN62769.1
hypothetical protein BN949_00615 [Agrobacterium tumefaciens]	Agrobacterium tumefaciens	105	105	0.42	1e-24	38.65	281	CDN91480.1
DUF6456 domain-containing protein [Agrobacterium larrymoorei]	Agrobacterium larrymoorei	102	102	0.42	1e-23	38.55	274	WP_137392621.1
DUF6456 domain-containing protein [Agrobacterium larrymoorei]	Agrobacterium larrymoorei	101	101	0.42	2e-23	38.55	274	WP_037171861.1
DUF6456 domain-containing protein [Agrobacterium rubi]	Agrobacterium rubi	99.4	99.4	0.7	2e-22	31.5	268	WP_065700083.1
hypothetical protein [Agrobacterium rubi]	Agrobacterium rubi	99.4	99.4	0.7	2e-22	31.5	270	NTE85744.1
hypothetical protein [Agrobacterium sp. S2]	Agrobacterium sp. S2	99	99	0.41	2e-22	38.69	264	MBM7323829.1
DUF6456 domain-containing protein [Agrobacterium vaccinii]	Agrobacterium vaccinii	98.2	98.2	0.42	4e-22	36.75	268	WP_233136134.1
DUF6456 domain-containing protein [Agrobacterium rosae]	Agrobacterium rosae	97.1	97.1	0.42	1e-21	36.75	266	WP_103584790.1
DUF6456 domain-containing protein [Agrobacterium sp. DSM 25558]	Agrobacterium sp. DSM 25558	97.1	97.1	0.35	1e-21	39.29	258	WP_244554277.1
DUF6456 domain-containing protein [Agrobacterium rosae]	Agrobacterium rosae	97.1	97.1	0.42	1e-21	36.75	266	WP_206590761.1
DUF6456 domain-containing protein [Agrobacterium rosae]	Agrobacterium rosae	97.1	97.1	0.42	1e-21	36.75	266	WP_103658758.1
hypothetical protein DSM25558_4459 [Agrobacterium sp. DSM 25558]	Agrobacterium sp. DSM 25558	96.7	96.7	0.35	1e-21	39.29	266	SCX28383.1
DUF6456 domain-containing protein [Agrobacterium rosae]	Agrobacterium rosae	96.3	96.3	0.35	2e-21	39.29	266	WP_077119178.1
DUF6456 domain-containing protein [Agrobacterium rubi]	Agrobacterium rubi	95.5	95.5	0.42	5e-21	36.14	268	WP_234901860.1
hypothetical protein [Agrobacterium rubi]	Agrobacterium rubi	95.1	95.1	0.42	5e-21	36.14	270	NTF06795.1
DUF6456 domain-containing protein [Agrobacterium bohemicum]	Agrobacterium bohemicum	94.7	94.7	0.49	8e-21	34.03	266	WP_067651895.1
DUF6456 domain-containing protein [Agrobacterium vaccinii]	Agrobacterium vaccinii	94.4	94.4	0.42	1e-20	36.14	268	WP_233122848.1
DUF6456 domain-containing protein [Agrobacterium tumefaciens]	Agrobacterium tumefaciens	93.6	93.6	0.35	2e-20	39.29	274	WP_042618296.1
DUF6456 domain-containing protein [Agrobacterium rubi]	Agrobacterium rubi	93.2	93.2	0.69	3e-20	30.51	268	WP_234936164.1
DUF6456 domain-containing protein [Agrobacterium bohemicum]	Agrobacterium bohemicum	92.8	92.8	0.49	4e-20	33.51	266	WP_103086918.1
hypothetical protein [Agrobacterium sp. Ap1]	Agrobacterium sp. Ap1	92	92	0.39	1e-19	35.71	287	MBO0140688.1
hypothetical protein [Agrobacterium larrymoorei]	Agrobacterium larrymoorei	87	87	0.41	3e-18	33.54	261	NTJ41652.1
DUF6456 domain-containing protein [Agrobacterium salinitolerans]	Agrobacterium salinitolerans	84.7	84.7	0.42	3e-17	37.42	275	WP_077982699.1
DUF6456 domain-containing protein [Agrobacterium salinitolerans]	Agrobacterium salinitolerans	84.7	84.7	0.42	3e-17	37.42	275	WP_142912425.1
DUF6456 domain-containing protein [Agrobacterium salinitolerans]	Agrobacterium salinitolerans	84.7	84.7	0.42	3e-17	37.42	275	WP_137409959.1
DUF6456 domain-containing protein [Agrobacterium salinitolerans]	Agrobacterium salinitolerans	84.3	84.3	0.42	4e-17	37.42	275	WP_217004399.1
hypothetical protein DXM27_09750 [Agrobacterium rhizogenes]	Agrobacterium rhizogenes	84.3	84.3	0.42	5e-17	38.46	286	KAA3503152.1
DUF6456 domain-containing protein [Agrobacterium sp. ICMP 6402]	Agrobacterium sp. ICMP 6402	84	84	0.42	6e-17	38.65	286	WP_153513387.1
DUF6456 domain-containing protein [Agrobacterium tumefaciens]	Agrobacterium tumefaciens	84	84	0.42	7e-17	38.65	291	WP_174372882.1
DUF6456 domain-containing protein [Agrobacterium]	Agrobacterium	83.6	83.6	0.42	7e-17	37.42	275	WP_080791120.1
DUF6456 domain-containing protein [Agrobacterium sp. B1(2019)]	Agrobacterium sp. B1(2019)	83.6	83.6	0.42	7e-17	37.42	275	WP_149146720.1
DUF6456 domain-containing protein [Agrobacterium sp. Rnr]	Agrobacterium sp. Rnr	83.6	83.6	0.42	1e-16	38.65	286	WP_207136029.1
DUF6456 domain-containing protein [Agrobacterium]	Agrobacterium	82.4	82.4	0.42	2e-16	37.42	285	WP_112155250.1
DUF6456 domain-containing protein [Agrobacterium salinitolerans]	Agrobacterium salinitolerans	82.4	82.4	0.42	2e-16	36.81	275	WP_173988421.1
DUF6456 domain-containing protein [Agrobacterium]	Agrobacterium	82	82	0.42	2e-16	36.2	275	WP_080852478.1
DUF6456 domain-containing protein [Agrobacterium tumefaciens]	Agrobacterium tumefaciens	82	82	0.43	3e-16	37.5	285	WP_065661238.1
DUF6456 domain-containing protein [Agrobacterium deltaense]	Agrobacterium deltaense	82	82	0.42	3e-16	36.2	275	WP_125144651.1
hypothetical protein AWN88_24205 [Agrobacterium tumefaciens]	Agrobacterium tumefaciens	82	82	0.42	3e-16	36.81	275	AMD61193.1
conserved hypothetical protein [Agrobacterium genomosp. 2 str. CFBP 5494]	Agrobacterium genomosp. 2 str. CFBP 5494	82	82	0.43	3e-16	36.75	275	CUW94144.1
DUF6456 domain-containing protein [Agrobacterium deltaense]	Agrobacterium deltaense	81.6	81.6	0.42	4e-16	36.2	275	WP_220318851.1
hypothetical protein EGT36_11210 [Agrobacterium sp. FDAARGOS_525]	Agrobacterium sp. FDAARGOS_525	81.6	81.6	0.42	4e-16	36.81	275	RSC37741.1
hypothetical protein DOU54_18455 [Agrobacterium sp. MS2]	Agrobacterium sp. MS2	81.6	81.6	0.42	4e-16	37.27	275	RAL96527.1
DUF6456 domain-containing protein [Agrobacterium tumefaciens]	Agrobacterium tumefaciens	81.6	81.6	0.42	4e-16	36.2	275	WP_174035782.1
hypothetical protein [Agrobacterium sp. S2]	Agrobacterium sp. S2	81.6	81.6	0.42	4e-16	36.81	275	MBM7326055.1
DUF6456 domain-containing protein [Agrobacterium tumefaciens]	Agrobacterium tumefaciens	81.6	81.6	0.42	4e-16	36.2	275	WP_174038930.1
hypothetical protein [Agrobacterium sp. RC10-4-1]	Agrobacterium sp. RC10-4-1	81.6	81.6	0.42	4e-16	36.81	275	MBA8799530.1
TPA: hypothetical protein [Agrobacterium sp.]	Agrobacterium sp.	81.3	81.3	0.42	4e-16	36.81	257	HAU77940.1
DUF6456 domain-containing protein [Agrobacterium deltaense]	Agrobacterium deltaense	81.6	81.6	0.42	4e-16	36.2	275	WP_080817401.1
DUF6456 domain-containing protein [Agrobacterium tumefaciens]	Agrobacterium tumefaciens	81.3	81.3	0.42	4e-16	36.2	275	WP_174023985.1
DUF6456 domain-containing protein [Agrobacterium tumefaciens]	Agrobacterium tumefaciens	81.3	81.3	0.42	4e-16	36.2	275	WP_065654217.1
DUF6456 domain-containing protein [Agrobacterium leguminum]	Agrobacterium leguminum	81.3	81.3	0.42	4e-16	36.2	275	WP_196380535.1
hypothetical protein [Agrobacterium sp. S2]	Agrobacterium sp. S2	81.3	81.3	0.42	5e-16	36.81	275	MBM7326059.1
DUF6456 domain-containing protein [Agrobacterium]	Agrobacterium	81.3	81.3	0.42	5e-16	36.2	275	WP_127758191.1
DUF6456 domain-containing protein [Agrobacterium]	Agrobacterium	81.3	81.3	0.42	5e-16	36.2	275	WP_080856103.1
DUF6456 domain-containing protein [Agrobacterium tumefaciens]	Agrobacterium tumefaciens	81.3	81.3	0.42	5e-16	36.2	275	WP_174056501.1
DUF6456 domain-containing protein [Agrobacterium]	Agrobacterium	81.3	81.3	0.42	5e-16	36.2	275	WP_020812034.1
DUF6456 domain-containing protein [Agrobacterium sp. YIC 4121]	Agrobacterium sp. YIC 4121	81.3	81.3	0.42	6e-16	36.2	275	WP_078051570.1
DUF6456 domain-containing protein [Agrobacterium tumefaciens]	Agrobacterium tumefaciens	80.9	80.9	0.42	6e-16	36.2	275	WP_142846493.1
DUF6456 domain-containing protein [Agrobacterium tumefaciens]	Agrobacterium tumefaciens	80.9	80.9	0.42	8e-16	36.81	284	WP_223567125.1
DUF6456 domain-containing protein [Agrobacterium tumefaciens]	Agrobacterium tumefaciens	80.9	80.9	0.42	8e-16	36.2	280	WP_080866006.1
DUF6456 domain-containing protein [Agrobacterium tumefaciens]	Agrobacterium tumefaciens	80.5	80.5	0.42	9e-16	36.2	280	WP_111784549.1
DUF6456 domain-containing protein [Agrobacterium tumefaciens]	Agrobacterium tumefaciens	80.5	80.5	0.42	9e-16	36.2	280	WP_111835013.1
DUF6456 domain-containing protein [Agrobacterium tumefaciens]	Agrobacterium tumefaciens	80.5	80.5	0.44	1e-15	37.65	274	WP_065115165.1
DUF6456 domain-containing protein [Agrobacterium tumefaciens]	Agrobacterium tumefaciens	80.5	80.5	0.42	1e-15	36.2	280	WP_223568154.1
DUF6456 domain-containing protein [Agrobacterium tumefaciens]	Agrobacterium tumefaciens	80.5	80.5	0.42	1e-15	36.2	284	WP_112355912.1

## Sheet: Table S1F_Brucellaceae_P
Table S1F. BLASTp search results for R. capsulatus SB1003 GafA full length protein query. Hits were limited to BrucellaFeae.
Accessed 13th May 2022
Description	Scientific Name	Max Score	Total Score	Query Cover	E value	Per. ident	Acc. Len	Accession
hypothetical protein [Ochrobactrum sp. SFR4]	Ochrobactrum sp. SFR4	115	115	0.52	2e-28	39.23	268	MBX8824538.1
DUF6456 domain-containing protein [Pseudochrobactrum sp. AO18b]	Pseudochrobactrum sp. AO18b	114	114	0.53	3e-28	37.61	258	WP_022710034.1
DUF6456 domain-containing protein [Pseudochrobactrum sp. Wa41.01b-1]	Pseudochrobactrum sp. Wa41.01b-1	112	112	0.53	2e-27	37.27	268	WP_220159305.1
DUF6456 domain-containing protein [Pseudochrobactrum saccharolyticum]	Pseudochrobactrum saccharolyticum	111	111	0.39	3e-27	44.44	268	WP_151158182.1
hypothetical protein [Ochrobactrum sp. GRS2]	Ochrobactrum sp. GRS2	110	110	0.37	7e-27	45.27	268	MBX8785028.1
DUF6456 domain-containing protein [Pseudochrobactrum sp. XF203]	Pseudochrobactrum sp. XF203	110	110	0.35	1e-26	45	268	WP_225687331.1
DUF6456 domain-containing protein [Pseudochrobactrum sp. B5]	Pseudochrobactrum sp. B5	110	110	0.53	1e-26	35.56	268	WP_075654542.1
hypothetical protein [Brucellaceae bacterium]	Brucellaceae bacterium	108	108	0.44	3e-26	39.31	264	MCC0043505.1
DUF6456 domain-containing protein [Paenochrobactrum gallinarii]	Paenochrobactrum gallinarii	108	108	0.36	3e-26	42.25	260	WP_184220434.1
DUF6456 domain-containing protein [Mycoplana dimorpha]	Mycoplana dimorpha	109	109	0.7	3e-26	34.69	279	WP_108000994.1
hypothetical protein [Brucellaceae bacterium]	Brucellaceae bacterium	108	108	0.35	4e-26	46.43	264	MCC0038083.1
DUF6456 domain-containing protein [Pseudochrobactrum asaccharolyticum]	Pseudochrobactrum asaccharolyticum	108	108	0.65	5e-26	34.38	263	WP_245416406.1
DUF6456 domain-containing protein [Pseudochrobactrum algeriensis]	Pseudochrobactrum algeriensis	108	108	0.35	5e-26	44.29	268	WP_213597094.1
hypothetical protein [Ochrobactrum sp. MR28]	Ochrobactrum sp. MR28	107	107	0.53	1e-25	35.35	263	MBX8801003.1
hypothetical protein BF3285c1_0186 [Brucella vulpis]	Brucella vulpis	105	105	0.36	7e-25	42.86	264	CUW42890.1
DUF6456 domain-containing protein [Brucella intermedia]	Brucella intermedia	105	105	0.39	8e-25	40.13	266	WP_151686575.1
DUF6456 domain-containing protein [Pseudochrobactrum asaccharolyticum]	Pseudochrobactrum asaccharolyticum	105	105	0.53	8e-25	35.35	263	WP_237123407.1
DUF6456 domain-containing protein [Brucella sp. 10RB9213]	Brucella sp. 10RB9213	104	104	0.36	9e-25	43.06	264	WP_154169618.1
DUF6456 domain-containing protein [Brucella intermedia]	Brucella intermedia	104	104	0.39	1e-24	40.13	266	WP_230349397.1
hypothetical protein [Brucellaceae bacterium]	Brucellaceae bacterium	102	102	0.39	1e-24	43.14	179	MCC0030611.1
DUF6456 domain-containing protein [Brucella intermedia]	Brucella intermedia	104	104	0.39	2e-24	40.13	266	WP_151566593.1
TPA: hypothetical protein [Brucella intermedia]	Brucella intermedia	104	104	0.39	2e-24	40.13	266	HHV68757.1
DUF6456 domain-containing protein [Brucella intermedia]	Brucella intermedia	103	103	0.39	2e-24	40.13	266	WP_151661398.1
hypothetical protein CN881_13545 [Ochrobactrum sp. 721/2009]	Ochrobactrum sp. 721/2009	103	103	0.39	3e-24	40.13	265	PJR90199.1
DUF6456 domain-containing protein [Brucella intermedia]	Brucella intermedia	103	103	0.39	3e-24	40.13	266	WP_176073173.1
DUF6456 domain-containing protein [[Ochrobactrum] quorumnocens]	[Ochrobactrum] quorumnocens	103	103	0.36	3e-24	41.67	259	WP_095446249.1
hypothetical protein [Ochrobactrum sp. RC6B]	Ochrobactrum sp. RC6B	103	103	0.39	3e-24	40.13	266	MBB3215585.1
hypothetical protein [Ochrobactrum sp. RH1CCR137]	Ochrobactrum sp. RH1CCR137	103	103	0.39	3e-24	40.13	266	MBA8842502.1
hypothetical protein F9K77_03105 [Ochrobactrum sp. LMG 5442]	Ochrobactrum sp. LMG 5442	103	103	0.39	4e-24	40.13	266	KAB2672340.1
DUF6456 domain-containing protein [[Ochrobactrum] quorumnocens]	[Ochrobactrum] quorumnocens	102	102	0.36	4e-24	41.67	259	WP_151091397.1
DUF6456 domain-containing protein [Brucella intermedia]	Brucella intermedia	103	103	0.39	4e-24	40.13	266	WP_176026789.1
hypothetical protein [Ochrobactrum sp. Sa2BUA5]	Ochrobactrum sp. Sa2BUA5	102	102	0.36	5e-24	41.67	259	MBD7990347.1
DUF6456 domain-containing protein [Brucella intermedia]	Brucella intermedia	102	102	0.39	6e-24	39.49	266	WP_187963299.1
DUF6456 domain-containing protein [Brucella pituitosa]	Brucella pituitosa	102	102	0.36	6e-24	41.1	259	WP_207487799.1
DUF6456 domain-containing protein [Brucella rhizosphaerae]	Brucella rhizosphaerae	102	102	0.53	7e-24	36.28	260	WP_094579093.1
hypothetical protein [Brucellaceae bacterium]	Brucellaceae bacterium	102	102	0.41	8e-24	44.91	274	MCC0033569.1
DUF6456 domain-containing protein [Brucella thiophenivorans]	Brucella thiophenivorans	102	102	0.39	8e-24	41.4	265	WP_210190901.1
DUF6456 domain-containing protein [Brucella intermedia]	Brucella intermedia	102	102	0.39	1e-23	39.49	266	WP_039852420.1
DUF6456 domain-containing protein [Brucella intermedia]	Brucella intermedia	101	101	0.39	1e-23	39.49	266	WP_176588316.1
DUF6456 domain-containing protein [Brucella pituitosa]	Brucella pituitosa	101	101	0.36	2e-23	41.1	259	WP_100559484.1
DUF6456 domain-containing protein [Brucella intermedia]	Brucella intermedia	101	101	0.36	2e-23	40.14	266	WP_063882683.1
DUF6456 domain-containing protein [Brucella]	Brucella	100	100	0.36	2e-23	41.1	259	WP_024897259.1
hypothetical protein EDF68_101838 [Ochrobactrum sp. BH3]	Ochrobactrum sp. BH3	100	100	0.36	2e-23	41.1	259	TCQ82449.1
DUF6456 domain-containing protein [Brucella pseudogrignonensis]	Brucella pseudogrignonensis	100	100	0.39	2e-23	39.24	263	WP_105518286.1
hypothetical protein BR141012304_10014 [Brucella inopinata]	Brucella inopinata	98.2	98.2	0.37	2e-23	40.41	166	SCD22460.1
hypothetical protein Q644_07280 [Brucella intermedia 229E]	Brucella intermedia 229E	100	100	0.39	3e-23	39.49	267	ERM00055.1
DUF6456 domain-containing protein [Brucella intermedia]	Brucella intermedia	100	100	0.39	3e-23	39.49	266	WP_077684268.1
DUF6456 domain-containing protein [Brucella ciceri]	Brucella ciceri	100	100	0.39	4e-23	39.49	266	WP_241084393.1
DUF6456 domain-containing protein [Brucella grignonensis]	Brucella grignonensis	100	100	0.36	4e-23	40.41	259	WP_094541666.1
DUF6456 domain-containing protein [Brucella intermedia]	Brucella intermedia	100	100	0.39	4e-23	39.49	266	WP_025091262.1
DUF6456 domain-containing protein [Brucella pseudogrignonensis]	Brucella pseudogrignonensis	100	100	0.39	5e-23	39.24	263	WP_064320325.1
DUF6456 domain-containing protein [Brucella sp. BTU1]	Brucella sp. BTU1	100	100	0.39	6e-23	39.24	263	WP_113498275.1
DUF6456 domain-containing protein [Brucella anthropi]	Brucella anthropi	99.8	99.8	0.39	6e-23	38.61	263	WP_151663390.1
DUF6456 domain-containing protein [Brucella/Ochrobactrum group]	Brucella/Ochrobactrum group	99.8	99.8	0.39	6e-23	38.61	263	WP_109987917.1
DUF6456 domain-containing protein [Brucella tritici]	Brucella tritici	99.8	99.8	0.39	6e-23	38.61	263	WP_176037541.1
DUF6456 domain-containing protein [Brucella anthropi]	Brucella anthropi	99.8	99.8	0.55	7e-23	33.05	263	WP_010661579.1
hypothetical protein [Ochrobactrum sp. SD129]	Ochrobactrum sp. SD129	99.8	99.8	0.39	7e-23	39.24	263	MBO1024310.1
hypothetical protein GCM10011491_40990 [Brucella endophytica]	Brucella endophytica	97.1	97.1	0.38	1e-22	43.15	181	GGB08789.1
DUF6456 domain-containing protein [Brucella]	Brucella	99.4	99.4	0.39	1e-22	39.24	263	WP_007874149.1
DUF6456 domain-containing protein [Brucella intermedia]	Brucella intermedia	99	99	0.41	1e-22	38.69	264	WP_151602223.1
DUF6456 domain-containing protein [Brucella pseudogrignonensis]	Brucella pseudogrignonensis	98.2	98.2	0.39	2e-22	38.61	263	WP_231193844.1
DUF6456 domain-containing protein [Ochrobactrum sp. Marseille-Q0166]	Ochrobactrum sp. Marseille-Q0166	98.2	98.2	0.39	2e-22	36.48	263	WP_187545821.1
DUF6456 domain-containing protein [Brucella pseudintermedia]	Brucella pseudintermedia	98.2	98.2	0.39	2e-22	38.85	262	WP_144897161.1
hypothetical protein [Ochrobactrum sp. AP1BH01-1]	Ochrobactrum sp. AP1BH01-1	98.2	98.2	0.39	3e-22	38.85	262	MBQ0709679.1
DUF6456 domain-containing protein [Brucella pecoris]	Brucella pecoris	97.8	97.8	0.55	3e-22	33.92	263	WP_140019899.1
DUF6456 domain-containing protein [Brucella pseudintermedia]	Brucella pseudintermedia	97.8	97.8	0.36	3e-22	39.46	262	WP_151682607.1
DUF6456 domain-containing protein [Falsochrobactrum ovis]	Falsochrobactrum ovis	97.4	97.4	0.36	5e-22	39.04	264	WP_111574171.1
hypothetical protein ELZ19_13225 [Brucella abortus]	Brucella abortus	95.5	95.5	0.36	6e-22	40.14	196	RUR05167.1
DUF6456 domain-containing protein [Brucella anthropi]	Brucella anthropi	96.7	96.7	0.39	8e-22	37.5	263	WP_061347213.1
hypothetical protein [Ochrobactrum sp. RH2CCR150]	Ochrobactrum sp. RH2CCR150	96.7	96.7	0.35	9e-22	41.73	268	MBA8841587.1
conserved hypothetical protein [Brucella suis 1330]	Brucella suis 1330	95.5	95.5	0.36	9e-22	40.14	214	AAN29503.1
hypothetical protein DK65_784 [Brucella pinnipedialis]	Brucella pinnipedialis	94.7	94.7	0.36	9e-22	40.14	189	AIJ74116.1
DUF6456 domain-containing protein [Brucella sp. 458]	Brucella sp. 458	96.7	96.7	0.36	9e-22	40.14	264	WP_209408396.1
DUF6456 domain-containing protein [Brucella tritici]	Brucella tritici	96.7	96.7	0.39	1e-21	37.5	263	WP_151648640.1
DUF6456 domain-containing protein [Brucella melitensis]	Brucella melitensis	94	94	0.36	1e-21	40.14	166	WP_141049005.1
DUF6456 domain-containing protein [Brucella canis]	Brucella canis	96.3	96.3	0.36	1e-21	40.14	264	WP_006253087.1
DUF6456 domain-containing protein [unclassified Brucella]	unclassified Brucella	96.3	96.3	0.36	1e-21	40.14	264	WP_154141298.1
DUF6456 domain-containing protein [Brucella sp. 6810]	Brucella sp. 6810	96.3	96.3	0.36	1e-21	40.14	264	WP_187959878.1
DUF6456 domain-containing protein [Brucella abortus]	Brucella abortus	95.9	95.9	0.36	1e-21	40.14	259	WP_006239525.1
DUF6456 domain-containing protein [Brucella sp. BO2]	Brucella sp. BO2	95.9	95.9	0.36	1e-21	40.14	264	WP_009364565.1
DUF6456 domain-containing protein [Brucella haematophila]	Brucella haematophila	95.9	95.9	0.36	2e-21	40.43	264	WP_138785718.1
hypothetical protein BPI_I608 [Brucella pinnipedialis B2/94]	Brucella pinnipedialis B2/94	94.4	94.4	0.36	2e-21	40.14	207	AEK53907.1
DUF6456 domain-containing protein [Brucella suis]	Brucella suis	96.3	96.3	0.36	2e-21	40.14	275	WP_192953547.1
DUF6456 domain-containing protein [Brucella inopinata]	Brucella inopinata	95.9	95.9	0.36	2e-21	40.14	264	WP_008508518.1
DUF6456 domain-containing protein [Brucella neotomae]	Brucella neotomae	95.9	95.9	0.36	2e-21	40.14	264	WP_025198741.1
conserved hypothetical protein [Brucella pinnipedialis B2/94]	Brucella pinnipedialis B2/94	94.4	94.4	0.36	2e-21	40.14	210	EEX99957.1
DUF6456 domain-containing protein [Brucella suis]	Brucella suis	95.9	95.9	0.36	2e-21	40.14	264	WP_025198127.1
DUF6456 domain-containing protein [unclassified Brucella]	unclassified Brucella	95.9	95.9	0.36	2e-21	40.14	264	WP_154144602.1
DUF6456 domain-containing protein [Brucella]	Brucella	95.9	95.9	0.36	2e-21	40.14	264	WP_002969449.1
hypothetical protein [Ochrobactrum sp. P6BSIII]	Ochrobactrum sp. P6BSIII	95.9	95.9	0.35	2e-21	41.01	264	MBA8821227.1
conserved hypothetical protein [Brucella neotomae 5K33]	Brucella neotomae 5K33	95.9	95.9	0.36	2e-21	40.14	269	EEY04173.1
DUF6456 domain-containing protein [Brucella melitensis]	Brucella melitensis	95.5	95.5	0.36	2e-21	40.14	264	WP_126982415.1
hypothetical protein [Brucella pecoris]	Brucella pecoris	98.2	98.2	0.55	2e-21	33.92	411	NKW80815.1
DUF6456 domain-containing protein [Brucella sp. NVSL 07-0026]	Brucella sp. NVSL 07-0026	95.5	95.5	0.36	2e-21	40.14	264	WP_008933864.1
conserved hypothetical protein [Brucella suis bv. 5 str. 513]	Brucella suis bv. 5 str. 513	95.5	95.5	0.36	2e-21	40.14	269	EEY29585.1
Hypothetical protein, conserved [Brucella abortus str. 2308 A]	Brucella abortus str. 2308 A	95.5	95.5	0.36	2e-21	40.14	269	EEP64084.1
DUF6456 domain-containing protein [Brucella sp. BO3]	Brucella sp. BO3	95.5	95.5	0.36	2e-21	40.14	264	WP_182231251.1
hypothetical protein [Ochrobactrum sp. CM-21-5]	Ochrobactrum sp. CM-21-5	95.5	95.5	0.36	3e-21	41.26	263	MBC2884716.1
DUF6456 domain-containing protein [Ochrobactrum sp. Q0168]	Ochrobactrum sp. Q0168	95.1	95.1	0.36	3e-21	42.55	264	WP_199054833.1
DUF6456 domain-containing protein [Brucella]	Brucella	95.1	95.1	0.36	3e-21	40.14	257	WP_005969604.1
