# Supplementary material for: The archetypal gene transfer agent RcGTA is regulated via direct interaction with the enigmatic RNA polymerase omega subunit
Source: Cell Rep. 2022 Aug 9;40(6):111183. doi: 10.1016/j.celrep.2022.111183 (PMC9638019; doi:10.1016/j.celrep.2022.111183)
Supplement: Table S2. Full HHPRED search results for S2A full-length R, related to Figure 3 and STAR Methods — capsulatus SB1003 RpoZ query, S2B full length R. capsulatus SB1003 GafA query, S2C R. capsulatus SB1003 GafA N-terminal DNA-binding domain query, and S2D R. capsulatus SB1003 GafA C-terminal DNA-binding domain query. [file mmc3.xlsx]

## Sheet: Table S2A_HHPRED_RpoZ
Table S2A. Full HHPRED search results for full length R. capsulatus SB1003 RpoZ query
Accessed 13th May 2022.
No	Hit	Name	Prob	E-value	P-value	Score	SS C	ols	Query HMM	Template HMM			Query
1	7L7B_E	DNA-directed RNA polymerase subunit omega; fidaxomicin, Clostridioides difficile RNA polymerase, TRANSCRIPTION, TRANSCRI	99.7	7.7e-17	1e-21	108	7.7	71	1-71	1-72	(88)		MARVTVEDCVDKVPNRFELVMLAAHRAREVAAGAPITVERDNDKNPVVALREIADETQLADDLRERLIESNQTQIEVDEPEEDAMALLMSGEIDRPRVDDMDEERMLRALMDAQGRD			Query Q_9034729_4
2	6WMP_E	DNA-directed RNA polymerase subunit omega; RNA polymerase complex, TRANSCRIPTION; 2.98A {Francisella tularensis subsp. h	99.7	1.2e-16	1.5e-21	103	7.9	65	1-65	1-67	(72)					Match_columns 117
3	6WVJ_F	DNA-directed RNA polymerase subunit omega; DNA-DEPENDENT RNA POLYMERASE, TRANSCRIPTION, TRANSCRIPTION-DNA-RNA COMPLEX; 3	99.7	1.4e-16	1.9e-21	101.2	7.3	64	1-64	1-65	(67)					No_of_seqs 189 out of 1322
4	6PST_K	DNA-directed RNA polymerase subunit omega; TRANSCRIPTION, transcription-dna complex; HET: 1N7; 3.0A {Escherichia coli}	99.7	2.9e-16	3.8e-21	106.2	8	88	1-88	1-89	(91)					Neff 6.34177
5	6RH3_E	DNA-directed RNA polymerase subunit omega; E. coli RNA polymerase, CTP, GreB, Elongation complex, TRANSCRIPTION; HET: KA	99.7	6e-16	7.8e-21	100	8.8	72	2-73	1-73	(73)					Searched_HMMs 76580
6	6J9E_E	DNA-directed RNA polymerase subunit omega; RNA polymerase, transcription termination, anti-termination, RNAP clamp, phag	99.7	3.4e-16	4.5e-21	107.4	7.8	94	1-95	1-96	(99)					Date Fri May 13 12:34:34 2022
7	2BE5_O	RNA polymerase omega chain; RNA POLYMERASE HOLOENZYME, TAGETITOXIN, ANTIBIOTIC, TRANSCRIPTION REGULATION, RIKEN Structur	99.6	1.5e-15	1.9e-20	103.7	7.9	81	1-82	1-96	(99)
8	6AWC_0	DNA-directed RNA polymerase subunit omega; 30S subunit RNA polymerase complex, RIBOSOME; 7.9A {Escherichia coli}	99.6	1.3e-14	1.7e-19	90.4	7.7	58	2-59	1-59	(59)
9	5ZX3_E	DNA-directed RNA polymerase subunit omega; Mycobacterium tuberculosis, RNA polymerase, holoenzyme, sigH, TRANSCRIPTION;	99.6	1.1e-14	1.5e-19	101.8	7.9	64	1-64	35-110	(110)
10	4QIW_T	DNA-directed RNA polymerase subunit K; Transcription, DNA-directed RNA polymerase; HET: ZN; 3.5A {Thermococcus kodakaren	99.4	4.9e-12	6.4e-17	78.2	6.5	50	12-61	2-52	(57)
11	7OK0_K	DNA-directed RNA polymerase subunit K; RNA polymerase, transcription, Archaea, Crenarchaea;{Sulfolobus acidocaldarius (s	99.3	1e-11	1.3e-16	83.4	7	64	1-64	5-71	(89)
12	4AYB_K	DNA-DIRECTED RNA POLYMERASE; TRANSFERASE, MULTI-SUBUNIT, TRANSCRIPTION; HET: ZN; 3.202A {SULFOLOBUS SHIBATAE}	98.9	6e-09	7.8e-14	71.2	6.1	57	5-61	18-77	(95)
13	5XOG_F	RNA polymerase subunit ABC23, common to RNA polymerases I, II, and III; transcription, complex; HET: APC; 3.0A {Komagata	98.8	8.1e-09	1.1e-13	76.7	5.2	58	7-64	78-136	(155)
14	5IP7_F	DNA-directed RNA polymerases I, II, and III subunit RPABC2; transcription; 3.52A {Saccharomyces cerevisiae}	98.8	4.4e-08	5.7e-13	65.4	6.3	51	11-61	14-65	(87)
15	1TWF_F	DNA-directed RNA polymerases I, II, and III 23 kDa polypeptide; TRANSCRIPTION, MRNA, MULTIPROTEIN COMPLEX, MOLECULAR MAC	98.5	3.9e-07	5.1e-12	67.7	5.3	58	7-64	78-136	(155)
16	7EU0_F	DNA-directed RNA polymerases II, IV and V subunit 6A; DNA-directed RNA polymerase IV, RNA- dependent RNA polymerase 2, R	98.4	1.3e-06	1.7e-11	64.2	6.2	54	11-64	62-116	(144)
17	3H0G_R	DNA-directed RNA polymerases I, II, and III subunit RPABC2; Transcription, Multi-protein complex, Polymerase, DNA-bindin	98.3	2.7e-06	3.5e-11	62.5	5.3	53	9-61	70-123	(142)
18	7NVU_F	DNA-directed RNA polymerase II subunit F; Initiation, TRANSCRIPTION; HET: ZN; 2.5A {Sus scrofa}	97.6	0.00025	3.3e-09	51.2	5.7	47	15-61	58-105	(127)
19	7AOH_F	DNA-directed RNA polymerase 19 kDa subunit; Vaccinia, Virus, RNA polymerase, DNA-dependent, pre-initiation complex, PIC,	52.5	65	0.00085	25	4.8	47	15-61	78-129	(164)

## Sheet: Table S2B_HHPRED_GafA
Table S2B. Full HHPRED search results for full length R. capsulatus SB1003 GafA query
Accessed 8th May 2022.
No	Hit	Name	Prob	E-value	P-value	Score	SS	Cols	Query HMM	Template HMM			Query
1	3PVV_B	Chromosomal replication initiator protein dnaA; Helix-turn-Helix motif, Interacting with DnaA-box, DnaA-box, DNA BINDING	96.8	0.01	1.3e-07	47.9	7.3	54	15-68	37-91	(101)		MKTMQDRESLPDWLPDHARLYLRHVEEGVPIRQLARAEGCHASTILRRVRRIEQRRDDPLVDEALTRLGRFAAAASAAPPREDDPAMTAPIRPTAPQACPEAAEDPDSPDIATLSREGRRVLRRLAEPGALLIIAPDMEKAVVLRGTVRTAVVAREVAQGFALNGWILVQHSGRVTSYELSATGRAALKRLLEAEALTAGRDPATAADNPHADRHRDWGERTVNEGQGRVTRMRMNLAESPLGVLARRRDSDGRPFLSPDLVAAGERLREDFELAQMGPRVAQNWERFMTGGARGQYRPELGHGGPGGSDRARERVAAALCDLGPGLGDMVLRCCCFLEGLETAEKRMGWSARSGKIVLRIALMRLKRHYDETYGGAAPLIG		Query	Q_9034729
2	1J1V_A	Chromosomal replication initiator protein dnaA; Protein-DNA complex, Replication, RIKEN Structural Genomics/Proteomics I	96.7	0.012	1.6e-07	46.7	7.5	56	15-70	33-90	(94)				Match_columns	382
3	cd0657	Bac_DnaA_C; C-terminal domain of bacterial DnaA proteins. The DNA-binding C-terminal domain of DnaA contains a helix-tur	96.7	0.014	1.8e-07	45.9	7.4	58	13-70	29-88	(90)				No_of_seqs	263 out of 1165
4	2XVC_A	ESCRT-III; CELL CYCLE, CELL DIVISION, CYTOKINESIS, WINGED-HELIX; 2.15A {SULFOLOBUS SOLFATARICUS}	96.4	0.012	1.6e-07	44.8	5.1	40	16-55	13-52	(59)				Neff	5.95792
5	2L0K_A	Stage III sporulation protein D; SpoIIID, NMR solution structure, DNA binding, Bacillus subtilis, Transcription factor,	95.6	0.08	1e-06	45.1	6.8	51	16-68	10-60	(93)				Searched_HMMs	77745
6	2JTV_A	Protein of Unknown Function; Protein with unknown function RPA3401, Northeast Structural Genomics Consortium, NESG, PSI-	94.7	0.075	9.6e-07	42.3	4	38	153-190	26-64	(65)				Date	Sun May 8th 2022, 14:59.33
7	3MZY_A	RNA polymerase sigma-H factor; PSI, MCSG, Structural Genomics, Midwest Center for Structural Genomics, Protein Structure	94.7	0.16	2e-06	43	6.2	42	14-55	110-151	(164)
8	7DWN_A	Predicted DNA-binding transcriptional regulator; transcriptional regulators, tetramer, DNA BINDING PROTEIN; HET: MES; 2.	94.6	0.067	8.6e-07	49.3	4.1	42	20-61	9-50	(293)
9	cd1099	RNAP_Sigma_70_28_alt-F; RNAP sigma factor 70 and alternative sigma factor F. Besides Sigma 70, this subfamily contains S	94.5	0.3	3.8e-06	30.2	5.9	43	13-55	1-43	(46)
10	5YDW_B	Cell density-dependent motility repressor; HOCl, HOCl-specific transcription factor, LysR-type transcription regulator,	94.4	0.11	1.4e-06	47.8	5	61	2-62	1-61	(304)
11	2Z4S_A	Chromosomal replication initiator protein dnaA; AAA+ ATPase, domain III (ATPase domain), ATP-binding, Cytoplasm, DNA rep	94.3	0.21	2.7e-06	51.1	7.3	57	14-70	373-431	(440)
12	6G1D_C	Hydrogen peroxide-inducible genes activator; Hydrogen peroxide, redox, transcription factor, LysR, TRANSCRIPTION; HET: P	94.2	0.099	1.3e-06	50.8	4.4	58	2-62	1-58	(329)
13	7OS9_A	Trp operon repressor; host crystal, domain swapping, DNA BINDING PROTEIN; 2.45A {Escherichia coli}	94.1	0.2	2.6e-06	45	5.9	41	28-70	88-128	(131)
14	2JT1_A	PefI protein; solution NMR structure, winged helix-turn-helix, transcription regulatory protein, Structural Genomics, PS	93.7	0.32	4.1e-06	38.6	5.8	40	16-55	7-51	(77)
15	5Y9S_C	VV2_1132; LysR, TRANSCRIPTION; 2.199A {Vibrio vulnificus CMCP6}	93.7	0.11	1.4e-06	48.2	3.6	43	20-62	15-57	(304)
16	6JQS_A	DNA-binding response regulator; GerE, spore, DNA BINDING PROTEIN; 2.09A {Paenisporosarcina sp. TG-14} SCOP: a.4.6.0	93.6	0.67	8.6e-06	35.4	7.3	67	4-70	2-68	(75)
17	4DYQ_B	Gene 1 protein; gp1, octamer, DNA-binding, VIRAL PROTEIN; 1.502A {Shigella phage Sf6}	93.4	0.54	7e-06	40.2	7.1	62	1-68	1-63	(140)
18	2LVS_A	Putative uncharacterized protein; DNA BINDING PROTEIN; NMR {Hyperthermus butylicus}	93.4	0.36	4.7e-06	36.2	5.4	42	11-52	59-100	(105)
19	3M8J_A	FocB protein; All-alpha, helix-turn-helix, TRANSCRIPTION; 1.4A {Escherichia coli}	93.3	0.32	4.1e-06	42.6	5.6	41	15-55	47-87	(111)
20	2LVS_A	Putative uncharacterized protein; DNA BINDING PROTEIN; NMR {Hyperthermus butylicus}	93.3	0.41	5.3e-06	35.9	5.6	40	15-54	5-44	(105)
21	6IN7_B	RNA polymerase sigma-H factor; Sigma factor, TRANSCRIPTION; 1.96A {Pseudomonas aeruginosa (strain ATCC 15692 / DSM 22644	93.2	0.35	4.5e-06	41.8	5.6	41	15-55	141-181	(193)
22	6ENI_B	Trp operon repressor; Ligand Binding, TRANSCRIPTION; HET: IAC, EDO; 1.1A {Escherichia coli} SCOP: a.4.12.1	93.1	0.42	5.4e-06	41.1	6	41	28-70	65-105	(116)
23	3KOR_D	Possible Trp repressor; Putative DNA-binding Trp repressor, TrpR like protein, structural genomics, TRANSCRIPTION; HET:	93.1	0.51	6.6e-06	40.7	6.5	46	22-69	69-114	(119)
24	5Z7H_D	LysR family transcriptional regulator; CcpE, complex, citrate-bound, Staphyloccocus aureus, transcriptional regulator, T	93	0.19	2.5e-06	46	4	42	20-61	7-48	(288)
25	2UYE_A	REGULATORY PROTEIN; LTTR, LYSR, DNA-BINDING, TRANSCRIPTION, TRANSCRIPTION REGULATION, TRANSCRIPTIONAL REGULATOR; HET: GO	93	0.18	2.4e-06	47.3	3.9	43	20-62	12-54	(307)
26	1AL3_A	CYS REGULON TRANSCRIPTIONAL ACTIVATOR CYSB; LYSR FAMILY, CYSTEINE BIOSYNTHESIS, TRANSCRIPTION REGULATION; 1.8A {Klebsiel	93	0.19	2.5e-06	47.7	4.1	47	16-62	4-50	(324)
27	3MZ1_C	Putative transcriptional regulator; structural genomics, PSI-2, protein structure initiative, midwest center for str uct	92.9	0.23	2.9e-06	46.8	4.4	43	20-62	4-46	(300)
28	6XTU_A	Lysine export transcriptional regulatory protein LysG; LTTR HELIX-TURN-HELIX TRANSCRIPTION REGULATION, TRANSCRIPTION; 2.	92.9	0.3	3.8e-06	45.9	5.1	43	20-62	27-69	(310)
29	4CXF_A	RNA POLYMERASE SIGMA FACTOR CNRH; TRANSCRIPTION, ECF-TYPE SIGMA, ANTISIGMA; HET: SO4; 1.75A {CUPRIAVIDUS METALLIDURANS C	92.7	0.47	6.1e-06	40.9	5.7	41	15-55	140-180	(191)
30	2O03_A	probable Zinc uptake regulation protein FurB; Zinc uptake, DNA-binding, helix-turn-helix, Zinc binding, GENE REGULATION;	92.6	0.37	4.8e-06	40.3	4.8	39	17-55	15-58	(131)
31	2ESN_D	probable transcriptional regulator; PA0477, APC5828, transcription, regulator, PSI, protein structure initiative, MCSG,	92.4	0.29	3.7e-06	45.7	4.3	58	2-62	1-58	(310)
32	3FXQ_A	LysR type regulator of tsaMBCD; LysR-type, transcriptional regulator, LTTR, TsaR, wHTH, DNA-binding, Transcription, Tran	92.3	0.24	3.1e-06	47.3	3.7	42	20-61	8-49	(305)
33	3I71_A	Ethanolamine utilization protein eutK; helix-turn-helix, UNKNOWN FUNCTION; HET: FLC; 2.1A {Escherichia coli}	92.1	0.57	7.3e-06	36.3	5	39	16-54	6-44	(68)
34	2LNB_A	Z-DNA-binding protein 1; Structural Genomics, NORTHEAST STRUCTURAL GENOMICS CONSORTIUM (NESG), PSI-BIOLOGY, Protein Stru	92	0.58	7.5e-06	37.5	5	48	9-56	10-62	(80)
35	2G9W_B	conserved hypothetical protein; DNA-binding domain, bacterial transcription repressor, DNA BINDING PROTEIN; HET: MSE; 1.	91.8	0.46	5.9e-06	40.5	4.6	38	18-55	14-55	(138)
36	3UJ3_X	DNA-invertase; helix-turn-helix, site-specific recombinase, RECOMBINATION; 3.51A {Enterobacteria phage Mu}	91.8	0.61	7.9e-06	41	5.5	44	8-51	138-181	(193)
37	7DMW_A	CcpC; CcpC, Complex, Bacillus amyloliquefaciens, Transcriptional regulator, citrate, TRANSCRIPTION; HET: FLC; 2.29A {Bac	91.8	0.29	3.8e-06	46.2	3.7	43	20-62	7-49	(293)
38	2XRN_A	HTH-TYPE TRANSCRIPTIONAL REGULATOR TTGV; DNA-BINDING PROTEIN, TETRAMER GENE REGULATOR, COOPERATIVE DNA BINDING, MULTIDRU	91.8	0.38	4.9e-06	45.7	4.5	38	17-54	10-47	(241)
39	3SZP_B	Transcriptional regulator, LysR family; winged helix-turn helix, DNA-binding, transcription factor, TRANSCRIPTION; 2.202	91.8	0.32	4.1e-06	45.8	3.8	43	20-62	7-49	(291)
40	6JBQ_F	ECF RNA polymerase sigma-E factor; RNA polymerase, Extra-Cytoplasmic Function sigma factors, sigmaE, transcription initi	91.7	0.76	9.8e-06	41.9	6.1	42	14-55	166-208	(219)
41	2P5V_F	Transcriptional regulator, LRP/AsnC family; NMB0573, Transcriptional regulator, Lrp/AsnC-family, Structural Genomics, St	91.6	0.54	6.9e-06	41.5	4.9	36	20-55	16-51	(162)
42	4YN8_A	Response regulator ChrA; DNA-binding, helix-turn-helix, DNA BINDING PROTEIN; HET: SO4; 1.8A {Corynebacterium diphtheriae	91.6	1.2	1.6e-05	36.7	6.7	55	14-68	143-197	(203)
43	4GVP_A	Response regulator protein vraR; Response regulator, Two-component system, Bacterial signalling, DNA binding, Transcript	91.6	1.6	2e-05	36.4	7.4	56	14-69	147-203	(208)
44	5CLV_E	TrfB transcriptional repressor protein; Helix-turn-helix, complex, transcription; 2.5A {Escherichia coli}	91.5	1.4	1.8e-05	30.2	6	47	8-55	14-60	(65)
45	6DVC_F	ECF RNA polymerase sigma factor SigL; Mycobacterium tuberculosis, RNA polymerase, ECF sigma factor, TRANSFERASE, TRANSFE	91.4	0.54	6.9e-06	40.2	4.6	41	15-55	125-165	(177)
46	3IWF_A	Transcription regulator RpiR family; RpiR, transcriptional, regulator, N-terminal, staphylococcus, epidermidis, PSI, MCS	91.4	0.75	9.7e-06	38	5.3	43	10-52	12-59	(107)
47	2Q1Z_C	RpoE, ECF SigE; ECF sigma factor, anti-sigma factor, cupin fold, Zinc binding transcription factor, TRANSCRIPTION; 2.4A	91.3	0.82	1.1e-05	39.5	5.6	41	15-55	138-178	(184)
48	1MZB_A	ferric uptake regulation protein; ferric uptake regulator, iron, dtxr, GENE REGULATION; 1.8A {Pseudomonas aeruginosa} SC	91.1	0.72	9.3e-06	39.6	5	39	17-55	22-66	(136)
49	4X6G_G	OxyR; OxyR, peroxide, Transcription regulator, LysR, DNA BINDING PROTEIN; HET: GOL, PEO; 2.0A {Pseudomonas aeruginosa PA	91	0.38	4.8e-06	46.4	3.6	43	20-62	13-55	(316)
50	3ISP_A	HTH-type transcriptional regulator Rv1985c/MT2039; rod shaped structure, DNA binding domain, regulatory domain, DNA-bind	91	0.38	4.9e-06	44.9	3.5	43	20-62	12-54	(303)
51	7DVR_A	HTH marR-type domain-containing protein; heme-binding, helix-turn-helix, TRANSCRIPTION; HET: HEM; 1.7A {Streptococcus ag	90.9	0.63	8.1e-06	41.3	4.7	39	17-55	37-76	(153)
52	1OR7_B	RNA polymerase sigma-E factor; regulation, DNA-BINDING, TRANSMEMBRANE, TRANSCRIPTION; 2.0A {Escherichia coli} SCOP: a.4.	90.9	0.94	1.2e-05	38.9	5.6	41	15-55	143-183	(194)
53	1QBJ_C	PROTEIN (DOUBLE-STRANDED RNA SPECIFIC ADENOSINE DEAMINASE (ADAR1)); PROTEIN-Z-DNA COMPLEX, HYDROLASE-DNA COMPLEX; 2.1A {	90.9	0.76	9.8e-06	36.7	4.6	38	18-55	15-54	(81)
54	5UI5_I	RNA polymerase sigma factor RpoN; Helix-turn-helix DNA binding motif winged helix-turn-helix DNA binding motif bacterial	90.8	0.26	3.3e-06	50.9	2.4	25	27-51	234-258	(342)
55	7L4S_F	Transcriptional regulator of oxidative stress OxyR; OxyR, DNA BINDING PROTEIN; 2.4A {Shewanella oneidensis}	90.7	0.66	8.4e-06	44.6	4.9	53	10-62	1-53	(304)
56	5ZX3_F	ECF RNA polymerase sigma factor SigH; Mycobacterium tuberculosis, RNA polymerase, holoenzyme, sigH, TRANSCRIPTION; 2.751	90.6	0.97	1.3e-05	40.5	5.7	41	15-55	152-192	(218)
57	3HHG_E	Transcriptional regulator, LysR family; Neisseria meningitidis, transcription factor, LysR, Structural Genomics, Oxford	90.6	0.48	6.1e-06	45.3	3.8	43	20-62	9-51	(306)
58	3FZV_D	Probable transcriptional regulator; LysR, transcriptional regulator, structural genomics, PSI-2, Protein Structure Initi	90.6	0.52	6.7e-06	44.9	4.1	42	20-61	10-51	(306)
59	5WUR_A	ECF RNA polymerase sigma factor SigW; Sigma-anti-sigma complex, zinc binding motif, METAL BINDING PROTEIN; 2.6A {Bacillu	90.5	0.94	1.2e-05	38.7	5.3	41	15-55	139-179	(187)
60	2LFW_A	PhyR sigma-like domain; signal transduction, response regulator, sigma factor mimicry, anti-sigma factor, general stress	90.4	1.2	1.6e-05	37.9	5.8	39	14-52	94-133	(157)
61	4ASS_F	TUBR FROM BACILLUS THURINGIENSIS PBTOXIS; STRUCTURAL PROTEIN-DNA COMPLEX, SEGREGATION, PARTITIONING; HET: MSE; 7.0A {BAC	90.2	0.95	1.2e-05	37.6	4.9	36	20-55	29-67	(104)
62	5UXX_C	RNA polymerase sigma factor; SSGCID, Bartonella quintana, sigma factor, anti-sigma factor, Structural Genomics, Seattle	90.2	1.2	1.6e-05	37.5	5.6	41	15-55	115-155	(164)
63	5Y2V_C	Rubisco operon transcriptional regulator; LysR-type transcription factor, TRANSCRIPTION; HET: PO4, AKG; 2.6A {Synechocys	90	0.48	6.2e-06	46	3.4	41	22-62	19-59	(324)
64	3R4K_A	Transcriptional regulator, IclR family; DNA/RNA-binding 3-helical bundle, Profilin-like, Structural Genomics, Joint Cent	90	0.7	9.1e-06	44.2	4.5	39	17-55	10-48	(260)
65	1MKM_B	IclR transcriptional regulator; STRUCTURAL GENOMICS, WINGED HELIX-TURN-HELIX, PSI, Protein Structure Initiative, Midwest	90	0.78	1e-05	43.8	4.7	39	17-55	12-50	(249)
66	1U78_A	transposable element tc3 transposase; transposase, transposon DNA, bipartite DNA-binding, HTH-motif, DNA BINDING PROTEIN	89.9	1.2	1.5e-05	35.1	5	48	7-54	1-48	(141)
67	cd0049	Trp_repressor; Trp repressor. Trp repressor: Bacterial DNA repressor that binds several semi-palindromic operons.	89.9	2.9	3.7e-05	33.3	7.2	52	15-68	32-90	(91)
68	2H98_A	HTH-type transcriptional regulator catM; CatM, BenM, LTTR, Transcriptional regulator, Acinetobacter, TRANSCRIPTION; 1.8A	89.8	0.57	7.3e-06	45.5	3.7	43	20-62	7-49	(313)
69	2W25_B	PROBABLE TRANSCRIPTIONAL REGULATORY PROTEIN; TRANSCRIPTION, TRANSCRIPTION REGULATION, TRANSCRIPTIONAL REGULATOR, MUTANT,	89.7	1.1	1.4e-05	37.8	4.9	36	21-56	14-49	(150)
70	3KE2_C	uncharacterized protein YP_928783.1; STRUCTURAL GENOMICS, JOINT CENTER FOR STRUCTURAL GENOMICS, JCSG, PROTEIN STRUCTURE	89.6	1.1	1.4e-05	39.5	4.9	36	18-55	25-60	(117)
71	1GDT_A	PROTEIN (GAMMA DELTA RESOLVASE); PROTEIN-DNA COMPLEX, DOUBLE HELIX, OVERHANGING BASE, DNA BINDING PROTEIN-DNA COMPLEX; 3	89.4	0.8	1e-05	39.4	4	30	22-51	152-181	(183)
72	1SFU_A	34L protein; Protein-Z-DNA complex, DNA Binding Protein-DNA COMPLEX; 2.0A {Yaba-like disease virus} SCOP: a.4.5.19	89.3	1.7	2.2e-05	32.1	5.2	39	16-54	15-55	(75)
73	cd0652	HTH_1 Bacterial regulatory helix-turn-helix protein, lysR family.	89.3	1.2	1.5e-05	29.3	4	43	20-62	5-47	(59)
74	7LQ4_A	WhiG; RsiG, WhiG, Rubrobacter radiotolerans, c-di-GMP, sigma, anti-sigma, evolution, transcription, coiled coil; HET: C2	89.3	1.5	2e-05	38.8	5.7	39	14-52	145-184	(198)
75	6DK4_B	Ferric uptake regulation protein; PerR, ferric uptake regulator, Campylobacter jejuni, Peroxide stress, METAL TRANSPORT;	89.2	1.3	1.7e-05	39	5.2	39	16-55	19-62	(142)
76	4NB5_D	DNA binding protein; DNA binding, DNA BINDING PROTEIN; HET: 2JT; 1.641A {Mycobacterium tuberculosis}	89.2	1.1	1.4e-05	39.6	4.8	39	17-55	38-77	(171)
77	4NQW_A	ECF RNA polymerase sigma factor SigK; sigma factor, transcription initiation, DNA binding, Promoter DNA binding and tran	89.2	1.5	1.9e-05	39.4	5.6	41	15-55	156-196	(204)
78	3MWM_B	Putative metal uptake regulation protein; Fur, Zur, regulatory metal, graded transcription regulation, TRANSCRIPTION; 2.	89.2	1.3	1.7e-05	38.5	5.1	39	17-55	18-61	(139)
79	2H9B_A	HTH-type transcriptional regulator benM; LTTR, BenM, Transcriptional activator, lysR-type transcriptional regulator, TRA	89.1	0.64	8.2e-06	45	3.5	43	20-62	7-49	(312)
80	2GQQ_D	Leucine-responsive regulatory protein; helix-turn-helix, TRANSCRIPTION; 3.2A {Escherichia coli}	89.1	2.2	2.8e-05	36.3	6.4	52	4-55	1-54	(163)
81	2O3F_C	Putative HTH-type transcriptional regulator ybbH; APC85504, putative transcriptional regulator ybbH, Bacillus subtilis s	88.9	1	1.3e-05	37.8	4.1	35	18-52	27-63	(111)
82	2FE3_B	Peroxide operon regulator; Oxidative stress regulator, DNA binding protein; 1.75A {Bacillus subtilis} SCOP: a.4.5.0	88.9	1.3	1.7e-05	38.8	5	40	16-55	25-69	(145)
83	1I1G_A	TRANSCRIPTIONAL REGULATOR LRPA; helix-turn-helix, Lrp/AsnC family, Pyrococcus furiosus, transcriptional regulator, TRANS	88.7	1.1	1.4e-05	38	4.1	28	27-54	17-44	(141)
84	4D5C_A	TETRACYCLINE REPRESSOR PROTEIN TETR; TRANSCRIPTION, INDUCTION, ALLOSTERY; 1.7A {PROTEUS MIRABILIS} SCOP: a.4.1.0, a.121.	88.7	0.68	8.8e-06	42.4	3.2	39	17-55	12-50	(206)
85	5O8Z_A	Transcriptional regulatory protein RcsB; Response regulator Transcriptional factor, TRANSCRIPTION; 2.1A {Salmonella typh	88.7	2.3	2.9e-05	35.7	6.1	42	11-52	148-189	(216)
86	6PMI_F	RNA polymerase sigma factor FliA; sigma28, transcription initiation complex, RpoF, ZNR domain, TRANSCRIPTION; HET: ATP;	88.5	1.4	1.8e-05	40.6	5.2	41	15-55	191-231	(247)
87	3T0Y_A	Response regulator; sigma factor, anti-sigma factor, receiver domain, gene regulation, signal transduction, TRANSCRIPTIO	88.4	2	2.5e-05	38.5	5.8	39	14-52	93-132	(142)
88	5FD5_D	Ferric uptake regulation protein; fur, ferric uptake regulator, apo, mur, transcription; HET: SO4, EDO; 1.91A {Rhizobium	88.2	1.5	1.9e-05	37.9	4.8	39	17-55	24-67	(141)
89	4OU0_A	Replication protein A 32 kDa subunit; winged-helix turn helix, protein-protein interaction, S-Methyl-Thio-Cysteine, DNA	88.2	2	2.5e-05	32.6	5	40	16-55	13-55	(73)
90	4HYE_A	Response regulator; Cytosol, TRANSCRIPTION ACTIVATOR; 1.7A {Streptococcus pneumoniae}	88.1	3.7	4.7e-05	35.6	7.3	57	14-70	160-216	(220)
91	6KO8_A	Putative regulatory protein; multisite binding pocket, HTH-MOTIF, DNA BINDING PROTEIN; HET: CHD; 1.55A {Salmonella enter	88.1	0.7	9e-06	39.4	2.7	48	1-48	1-48	(194)
92	3JSJ_A	Putative TetR-family transcriptional regulator; Dna-binding, transcription regulation, bacterial regulatory proteins, dn	87.9	0.63	8.1e-06	39.8	2.3	55	1-55	1-55	(190)
93	1L0O_C	sigma factor; Bergerat fold, helix-turn-helix, PROTEIN BINDING; HET: ADP; 2.9A {Geobacillus stearothermophilus} SCOP: a.	87.9	1.9	2.5e-05	39.1	5.6	39	14-52	199-238	(243)
94	4RAY_A	DNA-binding transcriptional dual regulator of siderophore biosynthesis and transport(Fur family); ferric uptake regulato	87.9	1.6	2e-05	38.2	4.8	40	16-55	23-67	(145)
95	7CUO_A	Transcription factor; Complex, GENE REGULATION; HET: PHB, SO4; 2.0A {Microbacterium hydrocarbonoxydans}	87.9	1.1	1.5e-05	43.6	4.3	39	17-55	36-74	(270)
96	1RR7_A	Middle operon regulator; Mor, TRANSCRIPTION; 2.2A {Enterobacteria phage Mu} SCOP: a.4.1.14	87.8	1.6	2.1e-05	38.4	4.9	41	17-59	83-123	(129)
97	2PN6_A	150aa long hypothetical transcriptional regulator; Transcriptional regulator, Lrp/AsnC family Gln binding, ST1022, Struc	87.7	2.2	2.9e-05	35.9	5.5	37	17-54	7-43	(150)
98	2OBP_A	Putative DNA-binding protein; Structural genomics, Joint Center for Structural Genomics, JCSG, Protein Structure Initiat	87.7	3.7	4.8e-05	32.7	6.5	55	1-55	2-63	(96)
99	6KJU_A	Helix-turn-helix transcriptional regulator; Vibrio cholera, Quorum sensing, transcription regulator, TRANSCRIPTION; HET:	87.6	2.6	3.3e-05	38.7	6.2	42	14-55	156-197	(254)
100	2MH2_A	Homologous-pairing protein 2 homolog; meiosis, homologous recombination, homologous pairing protein, DNA BINDING PROTEIN	87.4	2	2.6e-05	32.9	4.7	53	3-55	1-57	(84)
101	2GEN_A	probable transcriptional regulator; APC6095, Pseudomonas aeruginosa PA01, TetR family, Structural Genomics, PSI, Protein	87.4	1	1.3e-05	38.3	3.4	39	17-55	16-54	(197)
102	5C4Y_B	Putative transcription regulator Lmo0852; Structural Genomics, PSI-Biology, Midwest Center for Structural Genomics, MCSG	87.4	1.1	1.5e-05	37.7	3.6	32	17-48	10-41	(184)
103	2FQ4_A	Transcriptional regulator, TetR family; Transcriptional regulator, TetR, DNA-binding protein, Bacillus cereus, Structura	87.3	1.6	2.1e-05	37.1	4.5	47	17-68	21-67	(192)
104	5CYV_B	Transcriptional regulator; TRANSCRIPTION REGULATOR, p-hydroxycinnamate metabolism, MCSG, PF04017, PSI-BIOLOGY, MARR, STR	87.2	2	2.5e-05	37.2	5	39	17-55	41-79	(146)
105	1ULY_A	hypothetical protein PH1932; helix-turn-helix, structural genomics, DNA BINDING PROTEIN; HET: MSE; 2.5A {Pyrococcus hori	87.2	1.9	2.4e-05	39.7	5.1	37	17-55	24-60	(192)
106	cd0617	LuxR_C_like; C-terminal DNA-binding domain of LuxR-like proteins. This domain contains a helix-turn-helix motif and bind	87.2	4.1	5.2e-05	28.4	5.8	39	14-52	1-39	(57)
107	6AZH_B	TetR family transcriptional regulator; Regulator, TRANSCRIPTION; HET: MSE; 1.75A {Clostridium perfringens}	87.1	2.1	2.7e-05	36.1	5.1	55	17-72	15-69	(192)
108	cd0013	PAX Paired Box domain	87.1	3.4	4.3e-05	33.1	6	48	7-54	12-59	(128)
109	2REK_A	Putative tetR-family transcriptional regulator; tetR-family, transcriptional regulator, Sulfur, SAD, Cr, Structural Geno	87.1	2.6	3.4e-05	36.2	5.7	50	16-70	23-72	(199)
110	4MK6_A	Probable Dihydroxyacetone Kinase Regulator DHSK_reg; Structural Genomics, PSI-Biology, Protein Structure Initiative, Mid	87	0.68	8.8e-06	40.2	2.1	70	1-70	1-71	(189)
111	2G7U_C	transcriptional regulator; Transcriptional regulator, IclR family, structural genomics, MCSG, PSI, Protein Structure Ini	87	1.5	1.9e-05	42.1	4.5	39	17-55	18-56	(257)
112	7R22_A	ArsR family transcriptional regulator; antitoxin, toxin, Mycobacterium abscessus.putative ArsR family transcriptional re	86.9	2.3	3e-05	37.2	5.3	41	15-55	57-97	(151)
113	6ABT_A	PadR family transcriptional regulator; Bacteria, PadR, transcription factor, DNA BINDING PROTEIN; 2.8A {Listeria monocyt	86.9	2.6	3.4e-05	34	5.3	39	16-55	7-51	(98)
114	5BPD_B	TrmBL2; Chromatin binding protein, Archaea, DNA binding protein; HET: GOL, IMD; 2.4A {Pyrococcus furiosus}	86.8	2	2.6e-05	40.1	5.2	41	15-55	18-59	(264)
115	5WHM_A	IclR family transcriptional regulator; helix-turn-helix, transcription factor, Chicago Center for Functional Annotation,	86.8	1.1	1.4e-05	43.4	3.5	39	17-55	31-69	(267)
116	5YIU_A	Cell cycle regulatory protein GcrA; Caulobacter crescentus, GcrA, DNA-binding, transcription factor, DNA BINDING PROTEIN	86.8	5.2	6.7e-05	23.9	5.6	42	11-52	5-47	(49)
117	3QKX_A	Uncharacterized HTH-type transcriptional regulator HI_0893; STRUCTURAL GENOMICS, JOINT CENTER FOR STRUCTURAL GENOMICS, J	86.7	0.54	6.9e-06	39.9	1.2	55	1-55	1-55	(188)
118	1RP3_E	RNA polymerase sigma factor SIGMA-28 (FliA); TRANSCRIPTION, SIGMA FACTOR; 2.3A {Aquifex aeolicus} SCOP: a.177.1.1, a.4.1	86.7	2.3	2.9e-05	39.6	5.5	41	15-55	190-230	(239)
119	3F6O_A	Probable transcriptional regulator, ArsR family protein; ArsR family, transcriptional regulator, RHA00566, MCSG, Structu	86.7	2.4	3.1e-05	34.6	5	37	17-55	22-58	(118)
120	2XPW_A	TETRACYCLINE REPRESSOR PROTEIN CLASS D; TRANSCRIPTION, TRANSCRIPTION REGULATOR, HELIX-TURN-HELIX, METAL COORDINATION; HE	86.6	1.4	1.8e-05	40.3	4	40	16-55	10-50	(207)
121	2G7L_A	TetR-family transcriptional regulator; APC6062, SCO7704, transcription, Protein Structure Initiative, PSI, Midwest Cente	86.6	1.7	2.1e-05	42.2	4.6	47	17-68	28-74	(243)
122	5DAJ_F	NalD; Repressor, Transcriptional regulator, TetR family, TRANSCRIPTION REGULATOR; HET: MSE; 2.65A {Pseudomonas aeruginos	86.6	1.3	1.6e-05	38.3	3.5	39	17-55	19-57	(212)
123	5Y6I_B	Transcriptional regulator KdgR; Pseudomonas aeruginosa, HmgR, Quorum sensing, TRANSCRIPTION; 2.517A {Pseudomonas aerugin	86.6	2	2.6e-05	41.4	5.1	39	17-55	24-62	(267)
124	3CDL_B	Transcriptional regulator AefR; APC88582, TetR, Pseudomonas syringae pv. tomato str. DC3000, structural genomics, PSI-2,	86.5	1.4	1.8e-05	37.7	3.8	32	17-48	18-49	(203)
125	1R7J_A	Conserved hypothetical protein Sso10a; Winged helix-turn-helix, two-stranded antiparallel coiled coil, Structural Genomi	86.5	2.9	3.8e-05	33.6	5.3	39	16-54	8-46	(95)
126	7NE9_A	Ferric uptake regulator family; zinc sensor ZUR, metallothionein activation, Marine cyanobacteria, zinc for CO2 fixation	86.4	2.1	2.7e-05	36.6	4.7	52	4-55	1-56	(134)
127	2HEO_A	Z-DNA binding protein 1; PROTEIN DLM1-Z-DNA COMPLEX, Immune System-DNA COMPLEX; 1.7A {Mus musculus} SCOP: a.4.5.19	86.3	2.8	3.7e-05	31.3	4.9	39	16-54	13-51	(67)
128	3CCY_A	Putative TetR-family transcriptional regulator; APC88698, TetR, Bordetella parapertussis 12822, structural genomics, PSI	86.2	1.2	1.5e-05	38.3	3	39	17-55	23-61	(203)
129	3LHQ_A	AcrAB operon repressor (TetR/AcrR family); structural genomics, IDP02616, CSGID, DNA-binding, transcription, repressor,	86.1	1.9	2.5e-05	37.5	4.4	55	17-72	23-77	(220)
130	2V57_B	TETR FAMILY TRANSCRIPTIONAL REPRESSOR LFRR; TETR, LFRR, REPRESSOR, DNA-BINDING, TRANSCRIPTION, TRANSCRIPTION REGULATION;	86.1	1.4	1.8e-05	38.2	3.5	39	16-55	21-59	(190)
131	1KU9_B	hypothetical protein MJ223; putative transcription factor, homodimeric winged-helix fold, STRUCTURAL GENOMICS, PSI, Prot	86.1	2.2	2.8e-05	36.4	4.6	38	18-55	31-68	(152)
132	2F2E_B	PA1607; Transcription factor, helix-trun-helix, APC5613, structural genomics, PSI, Protein Structure Initiative, Midwest	86.1	2.2	2.9e-05	37.6	4.8	36	18-55	29-64	(146)
133	5NL9_A	Transcriptional regulator (FUR family); Leptospira, oxidative stress response, Fur family, asymmetric homodimer, DNA bin	86	2.1	2.7e-05	37.9	4.6	40	16-55	30-74	(151)
134	5JBR_A	Uncharacterized protein Bcav_2135; Structural Genomics, PSI-Biology, Midwest Center for Structural Genomics, MCSG, unkno	86	2.3	3e-05	36.7	4.8	38	18-55	30-67	(149)
135	2RAS_A	Transcriptional regulator, TetR family; Bacterial regulatory proteins, tetr family, dna-binding, dna/rna-binding 3-helic	86	1.3	1.7e-05	38.3	3.2	39	17-55	20-58	(212)
136	6DXO_A	RNA polymerase ECF-subfamily sigma factor; BldN, RsbN, Sigma, anti-sigma, ECF, TRANSCRIPTION; 1.8A {Streptomyces venezue	86	3.9	5.1e-05	34.6	6.1	42	14-55	99-141	(151)
137	4UDS_A	MBDR REGULATOR; TRANSCRIPTION, TETR FAMILY; HET: MSE; 1.76A {AZOARCUS SP. CIB}	85.9	1.5	1.9e-05	37.8	3.5	39	17-55	22-60	(214)
138	3ON4_F	Transcriptional regulator, TetR family; Structural Genomics, PSI-2, Protein Structure Initiative, Midwest Center for Str	85.9	1	1.3e-05	38.4	2.4	48	1-48	2-50	(191)
139	4ZA6_B	TetR family transcriptional regulator; Quorum-sensing, NAHL degradation, qsdA transcriptional regulator, Rhodococcus ery	85.9	1.9	2.5e-05	36.9	4.2	39	16-55	12-50	(192)
140	2VXZ_A	PYRSV_GP04; VIRAL PROTEIN, SSPF, ORF165A; HET: MSE; 1.7A {PYROBACULUM SPHERICAL VIRUS}	85.8	2.8	3.6e-05	37.8	5.4	37	16-54	14-50	(165)
141	1VI0_A	transcriptional regulator; structural genomics, TRANSCRIPTION; HET: MSE, DCC; 1.65A {Bacillus subtilis} SCOP: a.4.1.9, a	85.7	0.79	1e-05	39.7	1.8	48	1-48	1-48	(206)
142	6GH5_M	RNA polymerase sigma-54 factor,RNA polymerase sigma-54 factor,RNA polymerase sigma-54 factor,RNA polymerase sigma-54 fac	85.7	0.97	1.2e-05	49.3	2.8	22	29-50	385-406	(497)
143	3CLO_B	Transcriptional regulator; NP_811094.1, Putative Transcriptional Regulator Containing a LuxR DNA Binding Domain, Bacteri	85.6	4.2	5.4e-05	40.1	6.9	51	14-64	198-249	(258)
144	3VPR_D	Transcriptional regulator, TetR family; All Alpha, Helix-Turn-Helix, Transcriptional Repressor, DNA BINDING PROTEIN; HET	85.6	1.7	2.1e-05	36.5	3.6	39	17-55	12-50	(190)
145	4HQE_B	Transcriptional regulator QsrR; Transcriptional regulator, DNA, TRANSCRIPTION-DNA complex; 2.299A {Staphylococcus aureus	85.5	2.7	3.4e-05	35.3	4.8	37	18-54	26-64	(115)
146	2FD5_A	transcriptional regulator; Transcriptional regulator, DNA-binding protein, Structural Genomics, PSI, Protein Structure I	85.5	2.8	3.6e-05	36.1	5	51	17-72	16-66	(180)
147	2HYT_A	TetR-family transcriptional regulator; TETR-FAMILY TRANSCRIPTIONAL REGULATOR, STRUCTURAL GENOMICS, JOINT CENTER FOR STRU	85.4	1.5	1.9e-05	37.5	3.3	39	17-55	21-59	(197)
148	1PDN_C	PROTEIN (PRD PAIRED); PROTEIN-DNA COMPLEX, DOUBLE HELIX, PAX, PRD, PAIRED DOMAIN, DNA-BINDING PROTEIN, GENE REGULATION-D	85.3	6.5	8.3e-05	29.8	6.5	53	2-54	7-59	(128)
149	3U1D_B	uncharacterized protein; GntR-superfamily, Structural Genomics, PSI-Biology, Midwest Center for Structural Genomics, MCS	85.3	2.2	2.8e-05	38.6	4.4	39	17-55	33-73	(151)
150	1K78_A	Paired Box Protein Pax5; Paired domain, ETS domain, transcription factor, TRANSCRIPTION-DNA COMPLEX; 2.25A {Homo sapiens	85.3	4.5	5.8e-05	32.7	5.9	43	12-54	32-74	(149)
151	1ZS4_A	Regulatory protein CII; HELIX-TURN-HELIX, TRANSCRIPTION ACTIVATOR, transcription-DNA COMPLEX; 1.7A {Enterobacteria phage	85.3	3	3.9e-05	33.4	4.8	50	15-69	11-60	(83)
152	3GEU_A	Intercellular adhesion protein R; TetR family, intercellular adhesion regulator, IDP00851, DNA-binding, Repressor, Trans	85.2	1.2	1.6e-05	37.6	2.6	39	17-55	12-50	(189)
153	2P4W_A	Transcriptional regulatory protein arsR family; archaea, Phr, heat shock, transcriptional regulation, winged helix, DNA	85.2	1.7	2.2e-05	39.1	3.7	37	17-55	151-187	(202)
154	1IXC_A	LysR-type regulatory protein; Long alpha helix connecting DNA binding and regulatory domains, DNA BINDING PROTEIN; HET:	85.2	1.2	1.5e-05	42	2.8	43	20-62	7-49	(294)
155	3MQ0_A	Transcriptional repressor of the blcABC operon; helix-turn-helix, GAF fold, Transcription repressor; 1.793A {Agrobacteri	85.2	1.9	2.4e-05	42.1	4.3	39	17-55	34-72	(275)
156	cd1099	RNAP_Put_DNAbndng_prot; RNAP putative DNA binding protein subfamily. The parent of this subfamily is Chain A of a putati	85.2	6.1	7.9e-05	24.4	5.5	46	10-55	5-50	(54)
157	4UN1_A	PUTATIVE TRANSCRIPTIONAL REGULATOR, ASNC FAMILY; OXIDOREDUCTASE; HET: OBV; 1.97A {DESULFOVIBRIO DESULFURICANS}	85.2	2.4	3e-05	37.8	4.5	35	22-56	33-70	(173)
158	3C3W_A	TWO COMPONENT TRANSCRIPTIONAL REGULATORY PROTEIN DEVR; RESPONSE REGULATOR, TWO-COMPONENT REGULATORY SYSTEM, DNA-BINDING	85.1	7.8	0.0001	34	7.7	56	14-69	150-206	(225)
159	6D57_B	Ferric uptake regulation protein; Fur, ferric uptake regulator, Campylobacter jejuni, metalloregulator, METAL TRANSPORT;	85.1	2.3	2.9e-05	38.5	4.4	39	17-55	36-81	(161)
160	6K4Y_M	Middle transcription regulatory protein motA; RNA polymerase, sigma appropriation, transcription activation, promoter, T	85.1	2.6	3.3e-05	40.7	5.1	41	15-55	18-59	(211)
161	2O8X_A	Probable RNA polymerase sigma-C factor; promoter recognition, transcription regulation, helix-turn-helix motif, TRANSCRI	85.1	5	6.5e-05	27.1	5.3	38	15-52	18-55	(70)
162	2X48_A	CAG38821; ARCHEAL VIRUS, VIRAL PROTEIN; 2.6A {SULFOLOBUS ISLANDICUS ROD-SHAPED VIRUS 1}	85	4.8	6.2e-05	25.2	4.9	42	11-52	14-55	(55)
163	1RES_A	GAMMA DELTA-RESOLVASE; SITE-SPECIFIC RECOMBINASE; NMR {Escherichia coli} SCOP: a.4.1.2	85	5.3	6.8e-05	23.8	5	34	18-51	8-41	(43)
164	2IA0_B	Putative HTH-type transcriptional regulator PF0864; PF0864, ASNC, PYROCOCCUS FURIOSUS, PSI, STRUCTURAL GENOMICS, SOUTHEA	85	4.1	5.3e-05	36.6	6	55	1-55	1-58	(171)
165	4LDZ_A	Transcriptional regulatory protein DesR; Response regulator, two-component system, transcription factor, receiver domain	85	7.1	9.2e-05	32.9	7.2	55	14-68	142-196	(203)
166	2O0Y_B	Transcriptional regulator; TRANSCRIPTIONAL REGULATOR, Iclr-Family, Structural Genomics, PSI-2, Protein Structure Initiat	85	2.6	3.3e-05	40.6	5.1	39	17-55	27-65	(260)
167	4JKZ_A	Transcriptional regulator, TetR family; transcriptional regulator, TRANSCRIPTION; 1.8A {Mycobacterium smegmatis}	84.9	1.8	2.3e-05	37.1	3.5	32	17-48	27-58	(194)
168	2VN2_B	CHROMOSOME REPLICATION INITIATION PROTEIN; DNAD, DNA REPLICATION, PRIMOSOME, REPLICATION; 2.3A {GEOBACILLUS KAUSTOPHILUS	84.9	3.6	4.6e-05	33.8	5.2	42	14-55	30-78	(128)
169	6AHT_A	Conserved hypothetical plasmid protein; plasmid segregation, TRANSCRIPTION; HET: MSE; 2.0A {Bacillus cereus}	84.9	3.9	5e-05	35.7	5.6	35	157-191	74-108	(111)
170	3DEW_A	Transcriptional regulator, TetR family; TetR, transcriptional regulator, Geobacter sulfurreducens, structural genomics,	84.8	0.95	1.2e-05	39.2	1.8	55	1-55	1-55	(206)
171	3BQY_A	Putative TetR family transcriptional regulator; TetR, transcriptional regulator, structural genomics, Streptomyces coeli	84.8	2.5	3.3e-05	38.8	4.7	53	17-70	11-63	(209)
172	3PAS_D	TetR family transcription regulator; STRUCTURAL GENOMICS, JOINT CENTER FOR STRUCTURAL GENOMICS, JCSG, PROTEIN STRUCTURE	84.8	1.4	1.9e-05	37.3	2.9	39	17-55	17-55	(195)
173	5D18_A	TetR family transcriptional regulator; Mycobacterium tuberculosis, Transcriptional regulator, TRANSCRIPTION; HET: IPA, E	84.7	3.3	4.2e-05	36.4	5.2	49	17-70	23-71	(216)
174	1J5Y_A	TRANSCRIPTIONAL REGULATOR, BIOTIN REPRESSOR FAMILY; STRUCTURAL GENOMICS, TM1602, TRANSCRIPTIONAL REGULATOR, BIOTIN REPRE	84.7	2.7	3.4e-05	37.9	4.7	39	17-55	25-63	(187)
175	7DWM_A	Transcriptional regulator; VqmA, 3, 5-dimethylpyrazin-2-ol(DPO), bacteriophage VP882, TRANSCRIPTION; HET: A1U; 2.65A {Vi	84.7	6.9	8.8e-05	34.4	7.2	57	14-70	161-217	(238)
176	5CVI_B	SloR; Transcription regulator, manganese regulator, DtxR family; HET: MSE, EDO; 2.804A {Streptococcus mutans}	84.7	3.5	4.5e-05	38.6	5.7	42	14-55	1-48	(215)
177	2W57_A	FERRIC UPTAKE REGULATION PROTEIN; GENE REGULATION, VIBRIO CHOLERAE, TRANSCRIPTION REGULATION, METAL TRANSPORT, IRON, REP	84.7	2.7	3.5e-05	36.9	4.7	39	16-54	20-64	(150)
178	6EL2_B	Transcriptional regulator TetR family; Transcription factor, DNA binding, Archea, TRANSCRIPTION; HET: DCC; 1.9A {Sulfolo	84.7	1.7	2.2e-05	37.3	3.4	39	17-55	22-60	(196)
179	4UN1_D	PUTATIVE TRANSCRIPTIONAL REGULATOR, ASNC FAMILY; OXIDOREDUCTASE; HET: OBV; 1.97A {DESULFOVIBRIO DESULFURICANS}	84.7	2.5	3.2e-05	38.1	4.5	33	22-54	35-70	(179)
180	3E7Q_B	transcriptional regulator; transcriptional regulator, structural genomics, PSI, MCSG, Protein Structure Initiative, Midw	84.7	1.3	1.7e-05	38.9	2.6	55	1-55	1-61	(215)
181	7BZE_A	HTH-type transcriptional activator HxlR; Transcriptional regulator, formaldehyde sensing, DNA BINDING PROTEIN; HET: PEG;	84.6	2.6	3.3e-05	35.7	4.4	33	22-54	34-67	(123)
182	2ZCM_B	Biofilm operon icaABCD HTH-type negative transcriptional regulator icaR; helix-turn-helix, biofilm, TetR family, repress	84.6	1.5	1.9e-05	38	2.9	39	17-55	16-54	(192)
183	3CRJ_D	Transcription regulator; APC88200, TetR, Haloarcula marismortui ATCC 43049, structural genomics, PSI-2, Protein Structur	84.5	1.7	2.1e-05	37.3	3.2	39	17-55	23-61	(199)
184	1Z7U_A	hypothetical protein EF0647; winged-helix-turn-helix, MarR, Structural Genomics, PSI, Protein Structure Initiative, Midw	84.5	3.4	4.3e-05	33.7	4.9	36	18-55	27-63	(112)
185	2EH3_A	Transcriptional regulator; All alpha proteins, Tetracyclin repressor-like, C-terminal domain, Homeodomain-like, DNA/RNA-	84.5	2	2.5e-05	36.7	3.6	32	17-48	11-42	(179)
186	2F07_B	YvdT; helix-turn-helix, TRANSCRIPTION; HET: BTB; 2.3A {Bacillus subtilis subsp. subtilis}	84.4	1.5	2e-05	37.4	2.9	39	17-55	19-57	(197)
187	2CG4_A	REGULATORY PROTEIN ASNC; ASNC, DNA BINDING, FFRP, LRP FAMILY, TRANSCRIPTION, DNA-BINDING, TRANSCRIPTION REGULATION; HET:	84.4	4	5.2e-05	34.4	5.5	40	16-55	10-49	(152)
188	2G7G_A	Rha04620, Putative Transcriptional Regulator; helix-turn-helix, Structural Genomics, PSI, Protein Structure Initiative,	84.3	2	2.5e-05	40.4	3.9	39	16-55	18-56	(213)
189	1L8Q_A	Chromosomal replication initiator protein dnaA; AAA+, HELIX-TURN-HELIX, NUCLEOTIDE-BINDING, DNA BINDING, REPLICATION INI	84.3	6.6	8.5e-05	38	7.5	56	15-70	260-317	(324)
190	2QWT_A	Transcriptional regulator, TetR family; STRUCTURAL GENOMICS, TRANSCRIPTION, PSI-2, Protein Structure Initiative, New Yor	84.3	2.7	3.5e-05	36.9	4.5	48	17-70	22-69	(196)
191	6AYH_A	TetR family transcriptional regulator; Transcriptional Repressor Protein, Glucuronide Binding Protein, DNA Binding Prote	84.2	1.4	1.8e-05	37.9	2.6	39	17-55	22-60	(201)
192	5ZTC_B	Lmo2088 protein; TetR family, TRANSCRIPTION; HET: 1PE; 1.7A {Listeria monocytogenes serovar 1/2a (strain ATCC BAA-679 /	84.2	1.8	2.3e-05	37.2	3.3	39	17-55	10-48	(204)
193	3RD3_A	Probable transcriptional regulator; transcriptional regulator, TRANSCRIPTION; 2.4A {Pseudomonas aeruginosa}	84.1	1.6	2.1e-05	37.4	2.9	39	17-55	19-57	(197)
194	2FU4_A	Ferric uptake regulation protein; DNA binding domain, helix-turn-helix, DNA BINDING PROTEIN; HET: CL; 1.8A {Escherichia	84.1	3.8	4.9e-05	30.6	4.7	40	16-55	20-65	(83)
195	3S5R_B	Transcriptional regulator TetR family; DNA/RNA-binding 3-helical bundle, Tetracyclin repressor-like, Structural Genomics	84	0.94	1.2e-05	39.4	1.5	55	1-55	3-57	(216)
196	3PPB_B	putative tetR family transcription regulator; DNA-BINDING, HELIX-TURN-HELIX MOTIF, HTH MOTIF, DNA/RNA-BINDING 3- HELICAL	84	0.92	1.2e-05	38.4	1.4	55	1-55	2-56	(195)
197	6OF0_C	HTH-type transcriptional regulator MtrR; TetR family, Helix-turn-helix (HTH), transcription regulator, DNA BINDING PROTE	84	2	2.6e-05	36.8	3.5	39	17-55	19-57	(210)
198	cd1099	RNAP_alt-sigC; RNAP alternative sigma factor C. Sigma C is and ECF (extra-cytoplasmic factor) sigma in Mycobacterium tub	84	9	0.00012	22	5.7	44	15-58	3-46	(46)
199	5GP9_B	Transcriptional regulator (TetR/AcrR family); fadR, transcriptional regulator, TRANSCRIPTION, DNA BINDING PROTEIN; HET:	83.9	1.9	2.4e-05	36.6	3.2	32	17-48	15-46	(194)
200	1TC3_C	PROTEIN (TC3 TRANSPOSASE); TRANSPOSASE, DNA BINDING, HELIX-TURN-HELIX, TC1/MARINER FAMILY, COMPLEX (TRANSPOSASE-DNA), DN	83.9	6.6	8.5e-05	22.9	5	44	11-54	4-47	(51)
201	1JKO_C	DNA-INVERTASE HIN; WATER-MEDIATED RECOGNITION, PROTEIN-DNA COMPLEX, HIN RECOMBINASE, A10G MUTANT, DNA BINDING PROTEIN-DN	83.9	6.8	8.7e-05	22.9	5	47	11-57	4-50	(52)
202	3QQA_A	CmeR; Alpha-helical, Helix-Turn-Helix, DNA-binding, Transcription regulation, Transcription repressor, drug binding, TRA	83.9	3.5	4.6e-05	37	5.1	47	17-68	28-74	(216)
203	1JYE_A	Lactose Operon Repressor; Gene Regulation, Protein Stability, Protein DNA-binding, TRANSCRIPTION; 1.7A {Escherichia coli	83.9	0.98	1.3e-05	43.5	1.7	24	30-53	5-28	(349)
204	3DF8_A	possible HxlR family transcriptional factor; APC89000, HxlR, transcriptional factor, structural genomics, PSI-2, midwest	83.8	2.6	3.4e-05	34.4	4	37	18-54	32-69	(111)
205	2COB_A	LCoR protein; MLR2, KIAA1795, helix-turn-helix, Structural Genomics, NPPSFA, National Project on Protein Structural and	83.8	8.6	0.00011	26.2	6.1	53	5-57	6-59	(70)
206	5HS5_B	HTH-type transcriptional regulator SarX; Staphylococcus aureus, SarX, Virulence Regulator, TRANSCRIPTIONAL REGULATOR; HE	83.8	3.4	4.4e-05	35.2	4.8	38	18-55	30-73	(121)
207	5F64_C	Positive transcription regulator EvgA; transcription regulator, sensor, EvgS, structural genomics, IDP00102, Center for	83.8	5.8	7.5e-05	32.7	6	42	14-55	147-188	(207)
208	7ACM_B	HTH-type transcriptional regulator RcdA; transcription factor, HTH motif, DNA-binding protein, GENE REGULATION; HET: TMO	83.7	1	1.3e-05	38	1.6	55	1-55	1-55	(178)
209	4NQW_A	ECF RNA polymerase sigma factor SigK; sigma factor, transcription initiation, DNA binding, Promoter DNA binding and tran	83.7	8.7	0.00011	34.4	7.5	63	311-373	142-204	(204)
210	2NP3_A	Putative TetR-family regulator; TetR, transcriptional regulator, Structural Genomics, PSI-2, Protein Structure Initiativ	83.7	2.3	2.9e-05	37.4	3.8	39	17-55	39-77	(212)
211	1BW6_A	PROTEIN (CENTROMERE PROTEIN B); CENTROMERE PROTEIN, DNA-BINDING, HELIX-TURN-HELIX, RIKEN Structural Genomics/Proteomics	83.6	8.7	0.00011	22.9	5.5	47	11-57	6-54	(56)
212	5VL9_A	Regulatory protein TetR; transcription factor, protein-DNA complex, TRANSCRIPTION-DNA complex; HET: MSE, HEZ; 2.16A {Ent	83.6	1	1.3e-05	38.4	1.5	55	1-55	1-55	(192)
213	3B81_A	Transcriptional regulator, AcrR family; NP_350189.1, predicted DNA-binding transcriptional regulator of TetR/AcrR family	83.6	2.1	2.7e-05	37.1	3.4	32	17-48	20-51	(203)
214	3C2B_A	Transcriptional regulator, TetR family; structural genomics, APC5923, TetR, transcription, PSI-2, Protein Structure Init	83.5	1.8	2.3e-05	38.6	3.1	55	1-55	2-62	(221)
215	2HKU_B	A putative transcriptional regulator; Structural Genomics, APC6040, transcriptional regulator, TetR family, Rhodococcus	83.5	2.2	2.8e-05	37.6	3.6	38	17-55	29-66	(215)
216	1F5T_D	DIPHTHERIA TOXIN REPRESSOR; iron-regulated repressor, DNA-protein complex, helix-turn-helix motif, transcription regulat	83.4	4.1	5.2e-05	33.5	4.9	38	18-55	14-51	(121)
217	2O7T_A	Transcriptional regulator; Transcription regulator, dna/rna-binding 3-helical bundle fold, helix turn helix motif, hth m	83.4	1.8	2.3e-05	38	3	39	17-55	17-55	(199)
218	cd1099	RNAP_SigY; RNAP alternative sigma factor Y. Sigma Y is a sigma factor found in Bacillus subtilis.	83.4	9.7	0.00012	22.2	5.6	44	15-58	3-46	(46)
219	4MO7_A	Transcriptional regulator I2; TetR, Superantigen, Transcription; HET: CME; 1.701A {Pseudomonas fluorescens A506}	83.3	1.8	2.3e-05	37.8	2.9	39	17-55	38-76	(212)
220	2GFN_A	HTH-type transcriptional regulator pksA related protein; hth-type transcriptional regulator, transcriptional regulator t	83.2	3.4	4.4e-05	36	4.6	47	17-68	18-64	(209)
221	3HE0_A	Transcriptional regulator, TetR family; TetR, AcrR, transcriptional regulator, Vibrio parahaemolyticus, Structural Genom	83.2	2.1	2.8e-05	36.2	3.3	39	17-55	20-58	(196)
222	cd1100	RNAP_Sig24_alt-E_ECF_alt-W; RNAP sigma factor 24, alternative sigma factors E and W. Along with sigma factor 24, Sigma E	83.1	9.8	0.00013	21.9	5.5	44	15-58	3-46	(46)
223	2V79_A	DNA REPLICATION PROTEIN DNAD; PRIMOSOME, DNA-BINDING PROTEIN, DNA BINDING PROTEIN; HET: CL; 2.0A {BACILLUS SUBTILIS}	83.1	4.3	5.6e-05	35.2	5.2	38	18-55	37-78	(135)
224	3RH2_A	Hypothetical TetR-like transcriptional regulator; DNA/RNA-binding 3-helical bundle, Structural Genomics, Joint Center fo	83.1	2.5	3.2e-05	37.2	3.7	32	17-48	12-43	(212)
225	3EGQ_B	TetR family Transcriptional regulator; Dna-binding, transcription regulation, bacterial regulatory proteins, dna/rna-bin	83.1	1.3	1.7e-05	37.5	2	39	17-55	13-51	(170)
226	6ABQ_B	PadR family transcriptional regulator; Bacteria, PadR, transcription factor, DNA BINDING PROTEIN; 2.3A {Listeria monocyt	83.1	5.9	7.5e-05	33.4	5.8	38	156-193	55-97	(114)
227	3DPJ_D	Transcription regulator, TetR family; APC88616, TetR, Silicibacter pomeroyi DSS, structural genomics, PSI-2, protein str	83	1.1	1.4e-05	38.4	1.4	55	1-55	1-55	(194)
228	2YVE_B	Transcriptional regulator; transcriptional regulator, helix-turn-helix, TetR-family, TRANSCRIPTION; HET: MBT, GOL; 1.4A	83	2.1	2.7e-05	37	3.2	39	17-55	13-51	(185)
229	4MTD_A	Zinc uptake regulation protein; Protein-DNA complex, winged-helix, DNA-BINDING REGULATORY PROTEIN, Helix-turn-helix, win	83	3	3.9e-05	37.8	4.4	40	16-55	29-73	(171)
230	6G8G_A	TetR/AcrR family transcriptional regulator; Flavonoids, repressor, TetR-family, TRANSCRIPTION; HET: MSE, NHE, GEN; 2.6A	82.9	2.3	2.9e-05	37	3.4	32	17-48	30-61	(214)
231	2G3B_B	putative TetR-family transcriptional regulator; transcription regulator, TetR-family, structural genomics, PSI, Protein	82.9	2.2	2.8e-05	36.9	3.3	39	17-55	12-50	(208)
232	2ID6_A	TRANSCRIPTIONAL REGULATOR, TetR FAMILY; transcriptional regulator TetR Family, TRANSCRIPTION; HET: MSE; 1.746A {Thermoto	82.8	2.1	2.7e-05	36.8	3.2	39	17-55	14-52	(202)
233	2WUI_A	TRANSCRIPTIONAL REGULATOR; GENE REGULATION, TRANSCRIPTION REGULATION, TETR, DNA-BINDING, TRANSCRIPTION; 2.9A {PSEUDOMONA	82.8	2.1	2.8e-05	37.1	3.2	39	17-55	20-58	(210)
234	2H09_A	Transcriptional regulator mntR; Transcription regulator, diphtheria toxin, manganese transport, Structural Genomics, NPP	82.7	4.4	5.6e-05	36.3	5.2	35	20-54	46-80	(155)
235	5FFX_A	MarR family regulatory protein; Winged helix-turn-helix, DNA binding protein, transcription regulation, multidrug resist	82.7	5.4	7e-05	35.8	5.8	42	14-55	51-96	(161)
236	2RAE_A	Transcriptional regulator, AcrR family protein; TetR/AcrR family transcriptional regulator, structural genomics, PSI-2,	82.7	2.5	3.2e-05	36.7	3.5	32	17-48	26-57	(207)
237	5K7F_A	Transcriptional regulator, TetR family; TetR like regulator, isovalerate, regulation, transcription; 1.7A {Myxococcus xa	82.7	1.7	2.2e-05	38.6	2.6	39	17-55	25-63	(231)
238	1JFT_A	PURINE NUCLEOTIDE SYNTHESIS REPRESSOR; TRANSCRIPTION REGULATION, DNA-BINDING, REPRESSOR, PURINE BIOSYNTHESIS, COMPLEX (D	82.7	1.6	2.1e-05	41.5	2.6	21	30-50	2-22	(340)
239	2W53_B	REPRESSOR; ANTIBIOTIC RESISTANCE, MULTI-DRUG EFFLUX PUMP, TRANSCRIPTION REGULATION, TRANSCRIPTIONAL REPRESSOR, DNA BINDI	82.6	2.7	3.5e-05	36.6	3.8	32	17-48	20-51	(219)
240	3EYY_B	Putative iron uptake regulatory protein; Nur, nickel-uptake regulator, D-domain, dimerization domain, DB-domain, DNA-bin	82.6	4.6	5.9e-05	35.2	5.2	39	16-55	22-65	(145)
241	2PZ9_A	Putative regulatory protein; STRUCTURAL GENOMICS, TRANSCRIPTIONAL REGULATOR, STREPTOMYCES COELICOLOR A3(2), PSI, PROTEIN	82.6	2.1	2.8e-05	38.7	3.2	39	17-55	39-77	(226)
242	4U7B_A	Mariner Mos1 transposase; transposase, transposon synaptic complex, helix-turn-helix, Rnase-H like fold, DNA transpositi	82.6	3.6	4.7e-05	38.3	4.8	36	19-54	10-52	(342)
243	5HAW_B	Nucleoid occlusion factor SlmA; SlmA, nucleoid occlusion, FTsZ, cytokinesis, CELL CYCLE-DNA complex; 1.89A {Vibrio chole	82.6	1.7	2.1e-05	37.1	2.4	39	17-55	17-56	(196)
244	5NBC_A	Ferric uptake regulation protein; Virulence factor, DNA binding protein; 1.699A {Francisella tularensis} SCOP: a.4.5.0	82.6	4.3	5.6e-05	35.3	5	39	16-54	20-64	(140)
245	3F1B_A	TetR-like transcriptional regulator; APC5888, TetR, Rhodococcus sp. RHA1, structural genomics, PSI-2, protein structure	82.5	2.1	2.7e-05	37	3.1	39	17-55	23-61	(203)
246	3DCF_A	transcriptional regulator of the TetR/AcrR family; YP_290855.1, transcriptional regulator of the TetR/AcrR family, Struc	82.4	3	3.9e-05	36.3	4	40	16-55	38-78	(218)
247	4IVN_A	Transcriptional regulator; Isomerase fold, nan operon regulator for sialic acid catabolism, TRANSCRIPTION REGULATOR; HET	82.4	2.1	2.8e-05	40.9	3.3	24	29-52	39-62	(278)
248	3CJD_B	Transcriptional regulator, TetR family; YP_510936.1, Putative TetR Transcriptional Regulator, Structural Genomics, Joint	82.4	2.4	3.1e-05	36.5	3.4	39	17-55	21-59	(198)
249	2GUH_A	Putative TetR-family transcriptional regulator; helix-turn-helix, tetR fold, Structural Genomics, PSI, Protein Structure	82.4	2.5	3.2e-05	37.7	3.5	40	16-55	46-86	(214)
250	2I10_B	Putative TetR transcriptional regulator; structural genomics, APC5890, TetR family, PSI-2, Protein Structure Initiative,	82.3	2.6	3.4e-05	36.2	3.5	39	17-55	20-58	(202)

## Sheet: Table S2C_HHPRED_GafA-NTD
Table S2C. Full HHPRED search results for R. capsulatus SB1003 GafA N-terminal DNA-binding domain query
Accessed 8th May 2022. Blue = Matches to DnaA proteins
No	Hit	Name		Prob	E-value	P-value	Score	SS	Cols	Query HMM	Template HMM			Query (underlined)
1	3PVV_B	Chromosomal replication initiator protein dnaA; Helix-turn-Helix motif, Interacting with DnaA-box, DnaA-box, DNA BINDING	Mycobacterium tuberculosis	98.8	4e-07	5.1e-12	33.7	6.3	51	2-52	38-89	(101)		MKTMQDRESLPDWLPDHARLYLRHVEEGVPIRQLARAEGCHASTILRRVRRIEQRRDDPLVDEALTRLGRFAAAASAAPPREDDPAMTAPIRPTAPQACPEAAEDPDSPDIATLSREGRRVLRRLAEPGALLIIAPDMEKAVVLRGTVRTAVVAREVAQGFALNGWILVQHSGRVTSYELSATGRAALKRLLEAEALTAGRDPATAADNPHADRHRDWGERTVNEGQGRVTRMRMNLAESPLGVLARRRDSDGRPFLSPDLVAAGERLREDFELAQMGPRVAQNWERFMTGGARGQYRPELGHGGPGGSDRARERVAAALCDLGPGLGDMVLRCCCFLEGLETAEKRMGWSARSGKIVLRIALMRLKRHYDETYGGAAPLIG		Query	Q_9034729
2	1J1V_A	Chromosomal replication initiator protein dnaA; Protein-DNA complex, Replication, RIKEN Structural Genomics/Proteomics I	Escherichia coli	98.7	8.5e-07	1.1e-11	32.4	6.3	51	2-52	34-86	(94)				Match_columns	54
3	cd0657	Bac_DnaA_C; C-terminal domain of bacterial DnaA proteins. The DNA-binding C-terminal domain of DnaA contains a helix-tur	conserved domain	98.7	8.5e-07	1.1e-11	32.1	6.4	50	2-51	32-83	(90)				No_of_seqs	103 out of 1360
4	2L0K_A	Stage III sporulation protein D; SpoIIID, NMR solution structure, DNA binding, Bacillus subtilis, Transcription factor,		97.7	0.0006	7.8e-09	26	6.2	53	2-54	8-60	(93)				Neff	13.0616
5	2Z4S_A	Chromosomal replication initiator protein dnaA; AAA+ ATPase, domain III (ATPase domain), ATP-binding, Cytoplasm, DNA rep	Thermotoga maritima	97.6	0.0022	2.8e-08	29.7	6.4	54	1-54	374-429	(440)				Searched_HMMs	77745
6	4CXF_A	RNA POLYMERASE SIGMA FACTOR CNRH; TRANSCRIPTION, ECF-TYPE SIGMA, ANTISIGMA; HET: SO4; 1.75A {CUPRIAVIDUS METALLIDURANS C		97.5	0.0017	2.2e-08	26.1	5.7	41	1-41	140-180	(191)				Date	Sun May 8th 2022, 15:03:38
7	6DVC_F	ECF RNA polymerase sigma factor SigL; Mycobacterium tuberculosis, RNA polymerase, ECF sigma factor, TRANSFERASE, TRANSFE		97.5	0.0016	2.1e-08	25.9	4.4	41	1-41	125-165	(177)
8	2XVC_A	ESCRT-III; CELL CYCLE, CELL DIVISION, CYTOKINESIS, WINGED-HELIX; 2.15A {SULFOLOBUS SOLFATARICUS}		97.4	0.0012	1.6e-08	22.7	4.6	40	2-41	13-52	(59)
9	6IN7_B	RNA polymerase sigma-H factor; Sigma factor, TRANSCRIPTION; 1.96A {Pseudomonas aeruginosa (strain ATCC 15692 / DSM 22644		97.4	0.0023	3e-08	25.8	5.4	41	1-41	141-181	(193)
10	2Q1Z_C	RpoE, ECF SigE; ECF sigma factor, anti-sigma factor, cupin fold, Zinc binding transcription factor, TRANSCRIPTION; 2.4A		97.3	0.0028	3.6e-08	25.5	5.4	41	1-41	138-178	(184)
11	6JBQ_F	ECF RNA polymerase sigma-E factor; RNA polymerase, Extra-Cytoplasmic Function sigma factors, sigmaE, transcription initi		97.3	0.0036	4.7e-08	26.2	5.3	42	1-42	168-209	(219)
12	5ZX3_F	ECF RNA polymerase sigma factor SigH; Mycobacterium tuberculosis, RNA polymerase, holoenzyme, sigH, TRANSCRIPTION; 2.751		97.3	0.0038	4.9e-08	25.9	5.4	42	1-42	152-193	(218)
13	1OR7_B	RNA polymerase sigma-E factor; regulation, DNA-BINDING, TRANSMEMBRANE, TRANSCRIPTION; 2.0A {Escherichia coli} SCOP: a.4.		97.2	0.0036	4.6e-08	25.2	5.4	41	1-41	143-183	(194)
14	5WUR_A	ECF RNA polymerase sigma factor SigW; Sigma-anti-sigma complex, zinc binding motif, METAL BINDING PROTEIN; 2.6A {Bacillu		97.2	0.0038	4.9e-08	25	5	41	1-41	139-179	(187)
15	1L0O_C	sigma factor; Bergerat fold, helix-turn-helix, PROTEIN BINDING; HET: ADP; 2.9A {Geobacillus stearothermophilus} SCOP: a.		97.2	0.0051	6.5e-08	25.9	5.1	42	1-42	201-242	(243)
16	4NQW_A	ECF RNA polymerase sigma factor SigK; sigma factor, transcription initiation, DNA binding, Promoter DNA binding and tran		97.1	0.0055	7.1e-08	25.3	5.3	42	1-42	156-197	(204)
17	6PMI_F	RNA polymerase sigma factor FliA; sigma28, transcription initiation complex, RpoF, ZNR domain, TRANSCRIPTION; HET: ATP;		97.1	0.0062	8e-08	25.9	4.9	41	1-41	191-231	(247)
18	5UXX_C	RNA polymerase sigma factor; SSGCID, Bartonella quintana, sigma factor, anti-sigma factor, Structural Genomics, Seattle		97.1	0.0054	6.9e-08	24.2	5.4	41	1-41	115-155	(164)
19	3MZY_A	RNA polymerase sigma-H factor; PSI, MCSG, Structural Genomics, Midwest Center for Structural Genomics, Protein Structure		97.1	0.0055	7e-08	24.1	6	41	1-41	111-151	(164)
20	2LFW_A	PhyR sigma-like domain; signal transduction, response regulator, sigma factor mimicry, anti-sigma factor, general stress		97	0.0068	8.7e-08	24	5.5	41	1-41	96-136	(157)
21	7OS9_A	Trp operon repressor; host crystal, domain swapping, DNA BINDING PROTEIN; 2.45A {Escherichia coli}		97	0.0079	1e-07	24.3	6.2	51	2-54	76-126	(131)
22	7LQ4_A	WhiG; RsiG, WhiG, Rubrobacter radiotolerans, c-di-GMP, sigma, anti-sigma, evolution, transcription, coiled coil; HET: C2		96.9	0.01	1.3e-07	24.4	5.2	42	1-42	147-188	(198)
23	6DXO_A	RNA polymerase ECF-subfamily sigma factor; BldN, RsbN, Sigma, anti-sigma, ECF, TRANSCRIPTION; 1.8A {Streptomyces venezue		96.8	0.011	1.4e-07	23.2	5.3	41	1-41	101-141	(151)
24	1RR7_A	Middle operon regulator; Mor, TRANSCRIPTION; 2.2A {Enterobacteria phage Mu} SCOP: a.4.1.14		96.7	0.013	1.7e-07	23.3	5.5	38	2-41	82-119	(129)
25	2W48_C	SORBITOL OPERON REGULATOR; SORC, ACTIVATOR, REPRESSOR, DNA-BINDING, TRANSCRIPTION, KLEBSIELLA PNEUMONIAE, TRANSCRIPTION		96.7	0.022	2.8e-07	25.5	5.5	40	2-41	9-48	(315)
26	1RP3_E	RNA polymerase sigma factor SIGMA-28 (FliA); TRANSCRIPTION, SIGMA FACTOR; 2.3A {Aquifex aeolicus} SCOP: a.177.1.1, a.4.1		96.6	0.021	2.7e-07	24.4	5.2	41	1-41	190-230	(239)
27	6FBV_F	RNA polymerase sigma factor SigA; Lipiarmycin, RNA pol, RNAP, inhibitor, drug, Clostridium difficile, ANTIBIOTIC, Tiacum		96.5	0.047	6e-07	26.8	6.1	52	1-52	469-524	(528)
28	6PFJ_A	RNA polymerase sigma factor; sigma, anti-sigma, c-di-GMP, developmental switch, TRANSCRIPTION; HET: C2E; 2.08A {Streptom		96.5	0.032	4.1e-07	24.3	4.9	41	1-41	228-268	(278)
29	7L7B_F	RNA polymerase sigma factor SigA; fidaxomicin, Clostridioides difficile RNA polymerase, TRANSCRIPTION, TRANSCRIPTION-INH		96.4	0.045	5.7e-07	25.5	6.1	54	1-54	331-388	(390)
30	6ENI_B	Trp operon repressor; Ligand Binding, TRANSCRIPTION; HET: IAC, EDO; 1.1A {Escherichia coli} SCOP: a.4.12.1		96.3	0.027	3.5e-07	22	6.4	51	2-54	53-103	(116)
31	3CLO_B	Transcriptional regulator; NP_811094.1, Putative Transcriptional Regulator Containing a LuxR DNA Binding Domain, Bacteri		96.3	0.046	6e-07	24.4	5.7	51	1-52	200-250	(258)
32	1L8Q_A	Chromosomal replication initiator protein dnaA; AAA+, HELIX-TURN-HELIX, NUCLEOTIDE-BINDING, DNA BINDING, REPLICATION INI	Aquifex aeolicus	96.3	0.048	6.1e-07	24.3	6.6	53	2-54	261-315	(324)
33	3M8J_A	FocB protein; All-alpha, helix-turn-helix, TRANSCRIPTION; 1.4A {Escherichia coli}		96.3	0.031	4e-07	22.1	5.8	40	2-41	48-87	(111)
34	7F75_F	RNA polymerase sigma factor SigA; Complex, transcription activator, stress, oxidated form, TRANSCRIPTION, TRANSCRIPTION-		96.2	0.061	7.8e-07	25	5.8	54	1-54	312-369	(371)
35	5XE7_A	ECF RNA polymerase sigma factor SigJ; RNA polymerase subunit, ECF41 sigma factor, DNA binding, SnoaL_2 domain, DNA BINDI		96.1	0.058	7.5e-07	24.1	5.1	41	1-41	121-161	(312)
36	5TJG_F	RNA polymerase sigma factor SigA; RNA polymerase, Transferase-DNA complex; 2.6A {Thermus aquaticus}		96.1	0.068	8.8e-07	24.5	4.6	42	1-42	287-332	(347)
37	6OMF_F	RNA polymerase sigma factor RpoS; Transcription-activator, DNA/RNA, SigmaS, beta', TRANSCRIPTION, Transferase-DNA comple		96.1	0.067	8.6e-07	24.4	4.9	41	1-41	269-313	(331)
38	3T0Y_A	Response regulator; sigma factor, anti-sigma factor, receiver domain, gene regulation, signal transduction, TRANSCRIPTIO		96.1	0.046	5.9e-07	22.2	5.4	41	1-41	95-135	(142)
39	4LJZ_F	RNA polymerase sigma factor RpoD; DNA directed RNA polymerase, TRANSFERASE; 3.5871A {Escherichia coli}		95.9	0.11	1.4e-06	25.2	5.3	54	1-54	462-519	(522)
40	1GDT_A	PROTEIN (GAMMA DELTA RESOLVASE); PROTEIN-DNA COMPLEX, DOUBLE HELIX, OVERHANGING BASE, DNA BINDING PROTEIN-DNA COMPLEX; 3		95.9	0.055	7.1e-07	21.8	4.2	31	7-37	151-181	(183)
41	2BE5_F	RNA polymerase sigma factor rpoD; RNA POLYMERASE HOLOENZYME, TAGETITOXIN, ANTIBIOTIC, TRANSCRIPTION REGULATION, RIKEN St		95.7	0.13	1.6e-06	24.6	4.8	41	1-41	363-407	(423)
42	3KE2_C	uncharacterized protein YP_928783.1; STRUCTURAL GENOMICS, JOINT CENTER FOR STRUCTURAL GENOMICS, JCSG, PROTEIN STRUCTURE		95.7	0.067	8.6e-07	21.3	5.4	39	2-40	21-59	(117)
43	5TW1_F	RNA polymerase sigma factor SigA; TRANSCRIPTION ACTIVATOR-TRANSFERASE-DNA complex; HET: SO4, EDO; 2.76A {Mycobacterium s		95.7	0.14	1.8e-06	24.9	5.9	54	1-54	407-464	(466)
44	6PST_L	RNA polymerase sigma factor RpoD; TRANSCRIPTION, transcription-dna complex; HET: 1N7; 3.0A {Escherichia coli}		95.5	0.18	2.4e-06	25.2	5.5	54	1-54	556-613	(616)
45	cd1099	RNAP_Sigma_70_28_alt-F; RNAP sigma factor 70 and alternative sigma factor F. Besides Sigma 70, this subfamily contains S		95.5	0.031	4e-07	16.1	5.9	40	2-41	4-43	(46)
46	2JT1_A	PefI protein; solution NMR structure, winged helix-turn-helix, transcription regulatory protein, Structural Genomics, PS		95.5	0.061	7.9e-07	19.4	5.5	40	2-41	7-51	(77)
47	6WMT_Z	RNA polymerase sigma factor RpoD; RNA polymerase complex, TRANSCRIPTION; HET: G4P; 4.43A {Francisella tularensis subsp.		95.5	0.19	2.4e-06	24.9	5.7	54	1-54	519-576	(577)
48	6KJU_A	Helix-turn-helix transcriptional regulator; Vibrio cholera, Quorum sensing, transcription regulator, TRANSCRIPTION; HET:		95.1	0.16	2e-06	21.8	6	41	1-41	157-197	(254)
49	3KOR_D	Possible Trp repressor; Putative DNA-binding Trp repressor, TrpR like protein, structural genomics, TRANSCRIPTION; HET:		95.1	0.12	1.5e-06	20.3	5.5	38	3-40	64-101	(119)
50	5FMF_R	TRANSCRIPTION INITIATION FACTOR IIE SUBUNIT ALPHA, TFA1; TRANSCRIPTION, PRE-INITIATION COMPLEX, RNA POLYMERASE, TFIIE, T		95.1	0.14	1.8e-06	21	5.1	40	1-40	24-63	(160)
51	4L5J_B	Transcriptional regulator LsrR; DNA transcriptional regulator, Phospho-AI-2 binding, DNA binding, TRANSCRIPTION REGULATO		95	0.2	2.6e-06	22.8	5.5	40	2-41	19-58	(318)
52	7LWR_A	Terminase, small subunit; DNA Packaging, Terminase, VIRAL PROTEIN; 2.35A {Enterobacteria phage P21}		95	0.065	8.4e-07	17.1	3.3	22	15-36	3-24	(54)
53	cd0013	PAX Paired Box domain		95	0.11	1.4e-06	19.6	5.7	39	2-40	21-59	(128)
54	2W25_B	PROBABLE TRANSCRIPTIONAL REGULATORY PROTEIN; TRANSCRIPTION, TRANSCRIPTION REGULATION, TRANSCRIPTIONAL REGULATOR, MUTANT,		95	0.13	1.6e-06	20.2	5.5	39	2-40	9-47	(150)
55	4LHF_A	Regulatory protein cox; helix-turn-helix, DNA binding, VIRAL PROTEIN; 2.401A {Enterobacteria phage P2}		95	0.11	1.4e-06	19.7	2.6	23	15-37	12-34	(91)
56	3I71_A	Ethanolamine utilization protein eutK; helix-turn-helix, UNKNOWN FUNCTION; HET: FLC; 2.1A {Escherichia coli}		94.9	0.096	1.2e-06	18.4	4.6	38	3-40	7-44	(68)
57	6G1T_A	AM32; Repressor, Protein-DNA complex, Type IV secretion system, DNA BINDING PROTEIN; HET: EPE; 1.93A {Enterococcus faeca		94.9	0.15	1.9e-06	20.5	3.4	26	12-37	61-86	(122)
58	6K4Y_M	Middle transcription regulatory protein motA; RNA polymerase, sigma appropriation, transcription activation, promoter, T		94.8	0.21	2.7e-06	21.9	4.9	40	2-41	19-59	(211)
59	2P5V_F	Transcriptional regulator, LRP/AsnC family; NMB0573, Transcriptional regulator, Lrp/AsnC-family, Structural Genomics, St		94.8	0.17	2.2e-06	20.6	5.4	39	2-40	12-50	(162)
60	4HYE_A	Response regulator; Cytosol, TRANSCRIPTION ACTIVATOR; 1.7A {Streptococcus pneumoniae}		94.8	0.18	2.3e-06	20.7	6.3	52	1-52	161-212	(220)
61	6AMA_L	Putative DNA-binding protein; BldC, S. coelicolor, developmental switch, MerR-like, DNA BINDING PROTEIN-DNA complex; 3.0		94.7	0.11	1.5e-06	18.1	3.2	23	15-37	15-37	(71)
62	2LVS_A	Putative uncharacterized protein; DNA BINDING PROTEIN; NMR {Hyperthermus butylicus}		94.6	0.12	1.6e-06	18.2	5.6	39	2-40	6-44	(105)
63	3N0R_A	Response regulator; sigma factor, receiver, response regulator, two-component signal transduction, SIGNALING PROTEIN; HE		94.6	0.26	3.3e-06	21.9	3.8	41	1-41	114-154	(286)
64	2GQQ_D	Leucine-responsive regulatory protein; helix-turn-helix, TRANSCRIPTION; 3.2A {Escherichia coli}		94.6	0.18	2.3e-06	20	5.1	40	2-41	15-54	(163)
65	6YWX_a	60S ribosomal protein L20; Neurospora crassa, translating Mitoribosomes, tRNA, mRNA, mL108, TRANSLATION; HET: ATP, MG, S		94.6	0.28	3.5e-06	22.2	4.5	35	2-36	145-182	(225)
66	7BCB_B	KORA domain-containing protein; DNA binding protein, Helix Turn Helix, Direct repeat, Plasmid conjugation; 2.8A {Escheri		94.6	0.16	2e-06	19.4	5.5	41	1-41	18-58	(110)
67	4IVN_A	Transcriptional regulator; Isomerase fold, nan operon regulator for sialic acid catabolism, TRANSCRIPTION REGULATOR; HET		94.5	0.25	3.2e-06	21.9	3.4	24	15-38	39-62	(278)
68	2O3F_C	Putative HTH-type transcriptional regulator ybbH; APC85504, putative transcriptional regulator ybbH, Bacillus subtilis s		94.5	0.17	2.1e-06	19.4	3.9	27	11-37	36-62	(111)
69	5CLV_E	TrfB transcriptional repressor protein; Helix-turn-helix, complex, transcription; 2.5A {Escherichia coli}		94.5	0.096	1.2e-06	16.7	5.3	41	1-41	20-60	(65)
70	4O5A_A	LacI family transcription regulator; structural genomics, PSI-Biology, protein structure initiative, midwest center for		94.5	0.18	2.3e-06	22.6	3	22	15-36	11-32	(345)
71	2W7N_B	TRFB TRANSCRIPTIONAL REPRESSOR PROTEIN; INCP, PLASMID, REPRESSOR, DNA-BINDING, TRANSCRIPTION/DNA, PROTEIN-DNA COMPLEX, T		94.4	0.16	2.1e-06	18.9	5.7	40	2-41	22-61	(101)
72	3HYI_A	Protein DUF199/WhiA; LAGLIDADG, homing endonuclease, helix-turn-helix, HTH, TRANSCRIPTION REGULATOR; HET: GOL; 2.34A {Th		94.4	0.33	4.3e-06	22.3	5.1	38	3-40	249-286	(295)
73	cd1019	ROK_repressor_like; ROK family proteins. Actin; An ubiquitous protein involved in the formation of filaments that are a		94.4	0.34	4.4e-06	22.4	5.7	39	2-40	5-43	(364)
74	4IJA_B	XylR protein; ROK family protein, protein binding; HET: GOL; 2.1A {Staphylococcus aureus subsp. aureus}		94.3	0.39	5e-06	22.7	5.2	40	2-41	26-65	(397)
75	2HEO_A	Z-DNA binding protein 1; PROTEIN DLM1-Z-DNA COMPLEX, Immune System-DNA COMPLEX; 1.7A {Mus musculus} SCOP: a.4.5.19		94.2	0.15	1.9e-06	17.5	4.4	39	2-40	13-51	(67)
76	cd0617	LuxR_C_like; C-terminal DNA-binding domain of LuxR-like proteins. This domain contains a helix-turn-helix motif and bind		94.2	0.13	1.6e-06	16.6	5.7	39	2-41	4-42	(57)
77	1JYE_A	Lactose Operon Repressor; Gene Regulation, Protein Stability, Protein DNA-binding, TRANSCRIPTION; 1.7A {Escherichia coli		94.1	0.25	3.2e-06	22.2	3.1	22	15-36	4-25	(349)
78	1Z05_A	transcriptional regulator, ROK family; ROK family, transcriptional regulator, Structural Genomics, PSI, Protein Structur		94.1	0.45	5.8e-06	22.7	5.6	39	2-40	41-79	(429)
79	3EYI_A	Z-DNA-binding protein 1; Alternative splicing, DNA-binding, Polymorphism, DNA Binding Protein-Z-DNA COMPLEX, DNA Binding		94	0.18	2.3e-06	17.8	5.1	39	2-40	12-51	(72)
80	7CUO_A	Transcription factor; Complex, GENE REGULATION; HET: PHB, SO4; 2.0A {Microbacterium hydrocarbonoxydans}		94	0.39	5e-06	21.6	4.2	38	3-40	36-73	(270)
81	1ZS4_A	Regulatory protein CII; HELIX-TURN-HELIX, TRANSCRIPTION ACTIVATOR, transcription-DNA COMPLEX; 1.7A {Enterobacteria phage		93.9	0.21	2.7e-06	18.2	4.4	36	1-36	11-46	(83)
82	7LW0_A	Terminase small subunit; DNA Packaging, Terminase, VIRAL PROTEIN; 2.32A {Escherichia phage lambda}		93.9	0.14	1.8e-06	16.2	3.3	22	15-36	3-24	(56)
83	7KKI_A	Transcriptional regulator, MarR family; Transcriptional Regulator, Ligand Binding, DNA BINDING PROTEIN; HET: CFA, SO4; 1		93.8	0.33	4.2e-06	20	4.6	40	2-41	44-83	(158)
84	5F7R_A	Lmo0178 protein; Repressor, open reading frame, kinase, Structural Genomics, PSI-Biology, Center for Structural Genomics		93.8	0.52	6.6e-06	22.3	5.6	39	2-40	17-55	(404)
85	1I1G_A	TRANSCRIPTIONAL REGULATOR LRPA; helix-turn-helix, Lrp/AsnC family, Pyrococcus furiosus, transcriptional regulator, TRANS		93.7	0.29	3.7e-06	19.2	5.6	39	2-40	6-44	(141)
86	3IWF_A	Transcription regulator RpiR family; RpiR, transcriptional, regulator, N-terminal, staphylococcus, epidermidis, PSI, MCS		93.7	0.26	3.4e-06	18.7	4.7	37	2-38	20-59	(107)
87	6NDI_B	Transcriptional regulator; Structural Genomics, Center for Structural Genomics of Infectious Diseases, CSGID, Periplasmi		93.7	0.29	3.7e-06	21.7	2.8	22	15-36	5-26	(334)
88	7RHE_A	ROK family protein; SSGCID, NagC/XylR, Bcep1808_1509, Structural Genomics, Seattle Structural Genomics Center for Infect		93.6	0.58	7.5e-06	22.3	5.7	39	2-40	28-66	(423)
89	1U78_A	transposable element tc3 transposase; transposase, transposon DNA, bipartite DNA-binding, HTH-motif, DNA BINDING PROTEIN		93.6	0.27	3.4e-06	18.3	4.6	38	2-39	10-47	(141)
90	1JFT_A	PURINE NUCLEOTIDE SYNTHESIS REPRESSOR; TRANSCRIPTION REGULATION, DNA-BINDING, REPRESSOR, PURINE BIOSYNTHESIS, COMPLEX (D		93.6	0.26	3.4e-06	21.9	2.6	21	16-36	2-22	(340)
91	5UFH_A	LacI-type transcriptional regulator; Human Microbiome, structural genomics, PSI-Biology, protein structure initiative, m		93.6	0.34	4.4e-06	21.8	3	22	15-36	8-29	(347)
92	4YN8_A	Response regulator ChrA; DNA-binding, helix-turn-helix, DNA BINDING PROTEIN; HET: SO4; 1.8A {Corynebacterium diphtheriae		93.5	0.32	4.1e-06	19.2	6.3	52	1-52	144-195	(203)
93	7DVR_A	HTH marR-type domain-containing protein; heme-binding, helix-turn-helix, TRANSCRIPTION; HET: HEM; 1.7A {Streptococcus ag		93.5	0.36	4.6e-06	19.7	4.9	41	1-41	34-76	(153)
94	4GVP_A	Response regulator protein vraR; Response regulator, Two-component system, Bacterial signalling, DNA binding, Transcript		93.5	0.33	4.3e-06	19.3	6.8	52	1-52	148-200	(208)
95	1MKM_B	IclR transcriptional regulator; STRUCTURAL GENOMICS, WINGED HELIX-TURN-HELIX, PSI, Protein Structure Initiative, Midwest		93.5	0.48	6.1e-06	20.9	4.6	38	3-40	12-49	(249)
96	cd1020	ROK_XylR_like2; Putative xylose repressor, ROK family. Actin; An ubiquitous protein involved in the formation of filamen		93.5	0.58	7.5e-06	21.9	5.7	39	2-40	4-42	(375)
97	4AWX_B	FERROUS IRON TRANSPORT PROTEIN C; METAL TRANSPORT; 2.3A {KLEBSIELLA PNEUMONIAE} SCOP: a.4.5.62, l.1.1.1		93.4	0.28	3.6e-06	18	5.2	39	3-41	9-47	(84)
98	3DBI_A	SUGAR-BINDING TRANSCRIPTIONAL REGULATOR, LACI FAMILY; STRUCTURAL GENOMICS, SUGAR-BINDING TRANSCRIPTIONAL REGULATOR, PROT		93.4	0.33	4.3e-06	21.6	2.8	21	16-36	5-25	(338)
99	3CTP_A	Periplasmic binding protein/LacI transcriptional regulator; STRUCTURAL GENOMICS, PROTEIN STRUCTURE INITIATIVE, New York		93.4	0.35	4.5e-06	21.5	2.8	21	16-36	4-24	(330)
100	4UN1_D	PUTATIVE TRANSCRIPTIONAL REGULATOR, ASNC FAMILY; OXIDOREDUCTASE; HET: OBV; 1.97A {DESULFOVIBRIO DESULFURICANS}		93.3	0.42	5.4e-06	19.9	5.3	39	2-40	29-70	(179)
101	2O03_A	probable Zinc uptake regulation protein FurB; Zinc uptake, DNA-binding, helix-turn-helix, Zinc binding, GENE REGULATION;		93.3	0.34	4.3e-06	18.8	4.7	38	3-40	15-57	(131)
102	5YSZ_A	Transcriptional regulator, LacI family; transcriptional regulator, cellulase gene regulator, LacI/GalR family, cellobios		93.2	0.35	4.5e-06	21.9	2.8	21	16-36	28-48	(360)
103	7E5W_C	Catabolite control protein A; dimer, DNA binding protein, regulater; HET: SO4; 2.55A {Staphylococcus aureus (strain N315		93.2	0.33	4.2e-06	21.5	2.7	21	16-36	4-24	(329)
104	4OU0_A	Replication protein A 32 kDa subunit; winged-helix turn helix, protein-protein interaction, S-Methyl-Thio-Cysteine, DNA		93.2	0.26	3.3e-06	17.1	5.1	40	2-41	12-55	(73)
105	2HSG_A	Glucose-resistance amylase regulator; CCPA, TRANSCRIPTIONAL REGULATOR, TRANSCRIPTION REGULATOR; 2.5A {Bacillus megateriu		93.2	0.46	5.9e-06	21.2	3.1	21	15-35	3-23	(332)
106	2XRN_A	HTH-TYPE TRANSCRIPTIONAL REGULATOR TTGV; DNA-BINDING PROTEIN, TETRAMER GENE REGULATOR, COOPERATIVE DNA BINDING, MULTIDRU		93.2	0.54	6.9e-06	20.7	4.3	38	3-40	10-47	(241)
107	3KJX_A	Transcriptional regulator, LacI family; Transcriptional regulator, Lacl family, Protein Structure Initiative II(PSI II),		93.1	0.47	6e-06	21.3	3.1	22	15-36	11-32	(344)
108	5UI5_I	RNA polymerase sigma factor RpoN; Helix-turn-helix DNA binding motif winged helix-turn-helix DNA binding motif bacterial		93.1	0.27	3.5e-06	23.2	2.4	24	14-37	235-258	(342)
109	3E3M_C	Transcriptional regulator, LacI family; STRUCTURAL GENOMICS, TRANSCRIPTION, DNA-binding, Plasmid, Transcription regulati		93.1	0.5	6.5e-06	21.3	3.1	22	15-36	13-34	(355)
110	3DN7_B	Cyclic nucleotide binding regulatory protein; structural genomics, APC88869, Cyclic nucleotide binding regulatory protei		93	0.43	5.5e-06	19.1	2.7	26	15-40	169-194	(194)
111	1IC8_B	HEPATOCYTE NUCLEAR FACTOR 1-ALPHA; Transcription regulation DNA-binding POU domain diabetes Disease mutation MODY3, TRAN		93	0.57	7.3e-06	20.4	4.4	34	3-36	32-65	(194)
112	3H5O_A	Transcriptional regulator GntR; 11234b, transcription regulator, GntR, Chromobacterium violaceum, PSI, SGX, DNA-binding,		93	0.46	5.9e-06	21.3	2.9	21	16-36	6-26	(339)
113	3B02_A	Transcriptional regulator, Crp family; Structural Genomics, RIKEN Structural Genomics/Proteomics Initiative, RSGI, cycli		93	0.47	6.1e-06	19.5	3.9	26	15-40	140-165	(195)
114	2PN6_A	150aa long hypothetical transcriptional regulator; Transcriptional regulator, Lrp/AsnC family Gln binding, ST1022, Struc		93	0.41	5.3e-06	18.8	5.7	39	2-40	5-43	(150)
115	3H5T_A	Transcriptional regulator, LacI family; Transcriptional regulator, DNA-dependent, Protein Structure Initiative II(PSI II		92.9	0.42	5.3e-06	21.8	2.8	21	16-36	11-31	(366)
116	7DOB_A	Catabolite repressor/activator; transcription factor, DNA BINDING PROTEIN, GENE REGULATION; 2.4A {Escherichia coli O6:K1		92.9	0.49	6.3e-06	21.5	3	22	15-36	24-45	(357)
117	4HQE_B	Transcriptional regulator QsrR; Transcriptional regulator, DNA, TRANSCRIPTION-DNA complex; 2.299A {Staphylococcus aureus		92.8	0.41	5.3e-06	18.4	5.2	40	1-40	22-64	(115)
118	1JHG_A	TRP OPERON REPRESSOR; REGULATORY PROTEIN-PEPTIDE complex, DNA BINDING PROTEIN; HET: TRP; 1.3A {Escherichia coli} SCOP: a		92.8	0.4	5.1e-06	18.1	5.5	37	3-39	46-83	(101)
119	2O20_D	Catabolite control protein A; ccpa, transcriptional regulator, helix-turn-helix, TRANSCRIPTION; HET: SO4; 1.9A {Lactococ		92.8	0.57	7.4e-06	20.9	3.1	20	16-35	7-26	(332)
120	7T8O_A	Lmo0753 protein; Transcriptional regulator, Structural Genomics, Center for Structural Genomics of Infectious Diseases,		92.7	0.55	7.1e-06	19.6	3.8	26	15-40	180-205	(229)
121	3JVD_A	Transcriptional regulators; STRUCTURAL GENOMICS, PSI-2, SUGAR BINDING PROTEIN, TRANSCRIPTION REGULATION, PROTEIN STRUCTU		92.7	0.5	6.4e-06	21.1	2.8	21	16-36	8-28	(333)
122	4PCQ_B	Possible transcriptional regulatory protein (Probably Lrp/AsnC-family); Lrp, AsnC, Feast/famine regulatory protein, TRAN		92.6	0.58	7.5e-06	19.5	5.2	39	2-40	36-74	(190)
123	4KT5_C	GrlA; Beta Barrel, HTH motif, Regulator, TRANSCRIPTION REGULATOR; HET: PG4, MSE; 2.7A {Escherichia coli}		92.4	0.62	7.9e-06	19.5	4.4	39	3-41	27-65	(137)
124	1Z6R_B	Mlc protein; transcriptional repressor, ROK family protein, DNA binding protein, helix-turn-helix, phosphotransferase sy		92.4	0.92	1.2e-05	21.5	5.6	39	2-40	18-56	(406)
125	2R0Q_F	Putative transposon Tn552 DNA-invertase bin3; site-specific recombinase, resolvase, dna-binding protein, protein-dna com		92.4	0.63	8.1e-06	19.4	4.7	34	4-37	165-198	(209)
126	2JML_A	DNA BINDING DOMAIN/TRANSCRIPTIONAL REGULATOR; anti-repressor, MerR, carotenogenesis, TRANSCRIPTION; NMR {Myxococcus xant		92.3	0.39	5e-06	16.9	3.6	24	15-38	6-29	(81)
127	4ASS_F	TUBR FROM BACILLUS THURINGIENSIS PBTOXIS; STRUCTURAL PROTEIN-DNA COMPLEX, SEGREGATION, PARTITIONING; HET: MSE; 7.0A {BAC		92.3	0.5	6.4e-06	18	5.3	39	2-40	25-66	(104)
128	3FX3_A	Cyclic nucleotide-binding protein; helix_turn_helix, cAMP Regulatory protein, Structural Genomics, PSI-2, Protein Struct		92.2	0.69	8.8e-06	19.4	4	26	15-40	179-204	(237)
129	2O0M_A	Transcriptional regulator, SorC family; SorC family, transcriptional regulator, Structural Genomics, PSI-2, Protein Stru		92.2	0.97	1.2e-05	21.1	5.7	39	2-40	22-60	(345)
130	2V79_A	DNA REPLICATION PROTEIN DNAD; PRIMOSOME, DNA-BINDING PROTEIN, DNA BINDING PROTEIN; HET: CL; 2.0A {BACILLUS SUBTILIS}		92.1	0.61	7.8e-06	18.6	5.1	40	2-41	34-78	(135)
131	3BIL_B	Probable LacI-family transcriptional regulator; STRUCTURAL GENOMICS, UNKNOWN FUNCTION, PSI-2, Protein Structure Initiati		92.1	0.74	9.5e-06	20.8	3	21	16-36	10-30	(348)
132	7BZE_A	HTH-type transcriptional activator HxlR; Transcriptional regulator, formaldehyde sensing, DNA BINDING PROTEIN; HET: PEG;		92.1	0.57	7.4e-06	18.2	5.2	39	2-40	28-67	(123)
133	2G9W_B	conserved hypothetical protein; DNA-binding domain, bacterial transcription repressor, DNA BINDING PROTEIN; HET: MSE; 1.		92	0.6	7.7e-06	18.4	5	40	2-41	11-55	(138)
134	6PAX_A	HOMEOBOX PROTEIN PAX-6; PAX, PAIRED DOMAIN, TRANSCRIPTION, PROTEIN-DNA INTERACTIONS, GENE REGULATION-DNA COMPLEX; 2.5A {		92	0.48	6.1e-06	17.3	5.6	39	2-40	21-59	(133)
135	6S6H_B	Chromosome-partitioning protein ParB; chromosome segregation, chromosome maintenance, protein-DNA recognition, evolution		92	0.62	8e-06	18.6	5	35	2-36	23-57	(143)
136	1FT9_B	CARBON MONOXIDE OXIDATION SYSTEM TRANSCRIPTION REGULATOR; carbon monoxide, heme sensor, catabolite gene activator protei		92	0.7	9e-06	19.2	3.9	26	15-40	164-189	(222)
137	3E97_A	Transcriptional regulator, Crp/Fnr family; YP_604437.1, transcriptional regulator, Crp/Fnr family, Structural Genomics,		92	0.73	9.4e-06	19.3	3.9	26	15-40	176-201	(231)
138	3MQ0_A	Transcriptional repressor of the blcABC operon; helix-turn-helix, GAF fold, Transcription repressor; 1.793A {Agrobacteri		92	0.92	1.2e-05	20.5	4.1	38	3-40	34-71	(275)
139	4UN1_A	PUTATIVE TRANSCRIPTIONAL REGULATOR, ASNC FAMILY; OXIDOREDUCTASE; HET: OBV; 1.97A {DESULFOVIBRIO DESULFURICANS}		92	0.7	9e-06	19	5.2	39	2-40	27-68	(173)
140	cd0476	HTH_MlrA-like_sg1; Helix-Turn-Helix DNA binding domain of putative MlrA-like transcription regulators.		91.9	0.33	4.2e-06	15.2	3.5	23	15-37	1-23	(67)
141	3MKY_P	Protein sopB; partition, F plasmid, sopB, centromere, DNA BINDING PROTEIN-DNA complex; HET: SO4; 2.86A {Escherichia coli		91.9	0.8	1e-05	19.5	4.7	35	2.36	29-64	(189)
142	2IA0_B	Putative HTH-type transcriptional regulator PF0864; PF0864, ASNC, PYROCOCCUS FURIOSUS, PSI, STRUCTURAL GENOMICS, SOUTHEA		91.9	0.73	9.4e-06	19.1	5.3	40	2-41	19-58	(171)
143	5Y6I_B	Transcriptional regulator KdgR; Pseudomonas aeruginosa, HmgR, Quorum sensing, TRANSCRIPTION; 2.517A {Pseudomonas aerugin		91.9	0.92	1.2e-05	20.2	5	38	3-40	24-61	(267)
144	2OZ6_A	Virulence Factor Regulator; winged helix, helix-turn-helix, transcription factor, cAMP-binding proteins, cAMP Receptor P		91.9	0.7	9e-06	18.9	4	26	15-40	165-190	(207)
145	3E6C_C	Cyclic nucleotide-binding protein; CprK, Halorespiration, transcriptional regulator, TRANSCRIPTION REGULATION-DNA COMPLE		91.8	0.85	1.1e-05	19.7	4.1	26	15-40	178-203	(250)
146	3J6B_a	54S ribosomal protein L20, mitochondrial; mitochondrial ribosome, large subunit, protein-RNA complex, RIBOSOME; HET: MG;		91.8	0.92	1.2e-05	20.1	5.1	52	2-53	117-172	(195)
147	3MKZ_A	Protein sopB; partition, SopB, F plasmid, centromere, DNA-BINDING PROTEIN-DNA complex; 2.98A {Escherichia coli}		91.8	0.61	7.9e-06	18	4.7	35	2-36	12-47	(121)
148	2GAU_A	transcriptional regulator, Crp/Fnr family; Structural genomics, transcriptional regulator, Porphyromonas gingivalis, PSI		91.8	0.78	1e-05	19.2	3.7	27	15-41	181-207	(232)
149	2GMG_A	hypothetical protein Pf0610; winged-helix like protein with metal binding site, Structural Genomics, PSI, Protein Struct		91.7	0.65	8.4e-06	18.3	4	42	1-42	11-52	(105)
150	2AO9_F	Phage protein; Structural genomics, nine-fold NCS., PSI, Protein Structure Initiative, Midwest Center for Structural Gen		91.7	0.73	9.4e-06	18.8	5.3	37	1-37	25-71	(155)
151	6GH5_M	RNA polymerase sigma-54 factor,RNA polymerase sigma-54 factor,RNA polymerase sigma-54 factor,RNA polymerase sigma-54 fac		91.7	0.7	9.1e-06	23.1	2.8	22	15-36	385-406	(497)
152	1ULY_A	hypothetical protein PH1932; helix-turn-helix, structural genomics, DNA BINDING PROTEIN; HET: MSE; 2.5A {Pyrococcus hori		91.7	0.83	1.1e-05	19.4	5.2	38	2-40	22-59	(192)
153	3JBN_2	40S ribosomal protein eS25; RIBOSOME; 4.7A {Plasmodium falciparum 3D7}		91.7	0.46	5.9e-06	16.4	4.4	38	3-41	14-51	(68)
154	4P0Z_A	AM32; GRAM-POSITIVE, CONJUGATION, HELIX-TURN-HELIX, DSDNA BINDING, DNA BINDING PROTEIN; HET: MSE; 1.35A {Enterococcus fa		91.7	0.85	1.1e-05	19.4	3.2	23	15-37	91-113	(149)
155	6Y93_B	Nucleoid occlusion protein; chromosome segregation, chromosome maintenance, protein-DNA recognition, evolution, DNA-bind		91.7	0.71	9.1e-06	18.5	5	35	2-36	23-57	(146)
156	1J5Y_A	TRANSCRIPTIONAL REGULATOR, BIOTIN REPRESSOR FAMILY; STRUCTURAL GENOMICS, TM1602, TRANSCRIPTIONAL REGULATOR, BIOTIN REPRE		91.6	0.81	1e-05	19.1	4.6	38	3-40	24-62	(187)
157	1JHF_B	LEXA REPRESSOR; LexA SOS repressor, HYDROLASE; 1.8A {Escherichia coli} SCOP: b.87.1.1		91.6	0.81	1e-05	19	4.9	33	5-37	14-49	(202)
158	2L02_B	Uncharacterized protein; Structural Genomics, NORTHEAST STRUCTURAL GENOMICS CONSORTIUM (NESG), PSI-2, Protein Structure		91.5	0.6	7.7e-06	17.4	5.2	38	3-40	11-48	(82)
159	5NSR_M	RNA polymerase sigma-54 factor,RNA polymerase sigma-54 factor,RNA polymerase sigma-54 factor,RNA polymerase sigma-54 fac		91.5	0.73	9.4e-06	23.7	2.8	22	15-36	445-466	(573)
160	6PCO_D	MarR-family transcriptional regulator; Inhibition, Biofilm, Transcription Regulation, Bordetella, BpsR, DNA BINDING PROT		91.4	0.92	1.2e-05	19.4	5.3	39	2-40	83-121	(195)
161	4R8H_A	cAMP-activated global transcriptional regulator CRP; Transcription factor, Transcription; HET: SP1, GOL; 1.46A {Escheric		91.4	0.85	1.1e-05	18.9	3.9	26	15-40	180-205	(222)
162	2GEN_A	probable transcriptional regulator; APC6095, Pseudomonas aeruginosa PA01, TetR family, Structural Genomics, PSI, Protein		91.4	0.78	1e-05	18.5	3.4	32	4-35	17-48	(197)
163	3DV8_A	transcriptional regulator, Crp/Fnr family; Cyclic nucleotide-binding domain, structural genomics, Joint Center for Struc		91.3	0.87	1.1e-05	18.9	3.8	26	15-40	170-195	(220)
164	3UGO_A	RNA polymerase sigma factor; protein-DNA complex, bacterial promoter opening, G-quartet, G-quadruplex, DNA binding, TRAN		91.3	1.1	1.4e-05	19.9	3.1	29	14-42	213-243	(245)
165	1SFU_A	34L protein; Protein-Z-DNA complex, DNA Binding Protein-DNA COMPLEX; 2.0A {Yaba-like disease virus} SCOP: a.4.5.19		91.3	0.51	6.5e-06	16.1	4.9	39	2-40	15-55	(75)
166	3MWM_B	Putative metal uptake regulation protein; Fur, Zur, regulatory metal, graded transcription regulation, TRANSCRIPTION; 2.		91.3	0.8	1e-05	18.3	5.3	40	2-41	16-61	(139)
167	5FFX_A	MarR family regulatory protein; Winged helix-turn-helix, DNA binding protein, transcription regulation, multidrug resist		91.2	0.88	1.1e-05	18.8	5.1	40	2-41	55-96	(161)
168	1PDN_C	PROTEIN (PRD PAIRED); PROTEIN-DNA COMPLEX, DOUBLE HELIX, PAX, PRD, PAIRED DOMAIN, DNA-BINDING PROTEIN, GENE REGULATION-D		91.2	0.59	7.6e-06	16.8	5.7	39	2-40	21-59	(128)
169	6XJF_A	Transcription factor E; TFE, general transcription factor, TRANSCRIPTION; HET: MSE; 3.2A {Pyrococcus furiosus (strain AT		91.2	0.67	8.7e-06	17.4	5.6	39	2-40	22-60	(110)
170	3R4K_A	Transcriptional regulator, IclR family; DNA/RNA-binding 3-helical bundle, Profilin-like, Structural Genomics, Joint Cent		91.2	1.1	1.4e-05	19.9	4.3	38	3-40	10-47	(260)
171	3DKW_J	DNR protein; CRP-FNR, HTH, beta barrel, dimerization helix, homodimer, TRANSCRIPTION REGULATOR; 3.6A {Pseudomonas aerugi		91.2	0.91	1.2e-05	18.8	3.7	27	15-41	179-205	(227)
172	2K27_A	Paired box protein Pax-8; Paired Domain, Pax8, solution structure, triple frequency, 3D NMR, induced fit, Alternative sp		91.1	0.79	1e-05	18.1	5.6	39	2-40	29-67	(159)
173	5K7F_A	Transcriptional regulator, TetR family; TetR like regulator, isovalerate, regulation, transcription; 1.7A {Myxococcus xa		91.1	0.96	1.2e-05	19	2.8	31	4-34	26-56	(231)
174	5FD5_D	Ferric uptake regulation protein; fur, ferric uptake regulator, apo, mur, transcription; HET: SO4, EDO; 1.91A {Rhizobium		91.1	0.83	1.1e-05	18.2	4.7	39	2-40	23-66	(141)
175	5C4Y_B	Putative transcription regulator Lmo0852; Structural Genomics, PSI-Biology, Midwest Center for Structural Genomics, MCSG		91.1	0.83	1.1e-05	18.2	3.3	31	4-34	11-41	(184)
176	1O5L_A	transcriptional regulator, crp family; TM1171, TRANSCRIPTIONAL REGULATOR, CRP FAMILY, STRUCTURAL GENOMICS, JCSG, PSI, Pr		91	0.99	1.3e-05	18.9	3.9	27	15-41	165-191	(213)
177	3BJA_A	Transcriptional regulator, MarR family, putative; NP_978771.1, Putative MarR-like Transcription Regulator, MarR family,		91	0.84	1.1e-05	18.1	5.1	41	1-41	34-74	(139)
178	4MK6_A	Probable Dihydroxyacetone Kinase Regulator DHSK_reg; Structural Genomics, PSI-Biology, Protein Structure Initiative, Mid		91	0.88	1.1e-05	18.5	2.5	31	4-34	19-49	(189)
179	4CH7_A	NIRD-LIKE PROTEIN; TRANSCRIPTION, BIFUNCTIONAL ENZYME, TRANSCRIPTIONAL REGULATOR; HET: MSE; 2.002A {HYDROGENOBACTER THER		91	1.4	1.8e-05	20.5	5.1	37	4-40	7-46	(342)
180	2G7U_C	transcriptional regulator; Transcriptional regulator, IclR family, structural genomics, MCSG, PSI, Protein Structure Ini		90.9	1.2	1.6e-05	19.8	4.4	38	3-40	18-55	(257)
181	4RFA_A	Lmo0740 protein; Structural Genomics, PSI-Biology, Midwest Center for Structural Genomics, MCSG, Crp, TRANSCRIPTION REGU		90.9	1.1	1.4e-05	19.1	3.8	26	15-40	181-206	(226)
182	6EL2_B	Transcriptional regulator TetR family; Transcription factor, DNA binding, Archea, TRANSCRIPTION; HET: DCC; 1.9A {Sulfolo		90.8	0.93	1.2e-05	18.3	3.6	31	4-34	23-53	(196)
183	cd0476	HTH_MlrA-like; Helix-Turn-Helix DNA binding domain of MlrA-like transcription regulators. Helix-turn-helix (HTH) transcr		90.8	0.47	6e-06	14.8	3.4	23	15-37	1-23	(68)
184	2HYT_A	TetR-family transcriptional regulator; TETR-FAMILY TRANSCRIPTIONAL REGULATOR, STRUCTURAL GENOMICS, JOINT CENTER FOR STRU		90.8	0.94	1.2e-05	18.3	3.5	31	4-34	22-52	(197)
185	2W57_A	FERRIC UPTAKE REGULATION PROTEIN; GENE REGULATION, VIBRIO CHOLERAE, TRANSCRIPTION REGULATION, METAL TRANSPORT, IRON, REP		90.8	0.95	1.2e-05	18.3	4.8	39	2-40	19-64	(150)
186	6DK4_B	Ferric uptake regulation protein; PerR, ferric uptake regulator, Campylobacter jejuni, Peroxide stress, METAL TRANSPORT;		90.8	0.95	1.2e-05	18.3	5.3	39	2-40	18-61	(142)
187	4NB5_D	DNA binding protein; DNA binding, DNA BINDING PROTEIN; HET: 2JT; 1.641A {Mycobacterium tuberculosis}		90.8	0.99	1.3e-05	18.5	5.2	39	2-40	36-76	(171)
188	5DAJ_F	NalD; Repressor, Transcriptional regulator, TetR family, TRANSCRIPTION REGULATOR; HET: MSE; 2.65A {Pseudomonas aeruginos		90.7	0.98	1.3e-05	18.4	3.5	31	4-34	20-50	(212)
189	6WOO_Z	eS25; yeast, ribosome, initiation, eIF5B, GDP, Met-tRNAiMet; HET: GDP, U6A; 2.9A {Saccharomyces cerevisiae}		90.7	0.64	8.2e-06	16.3	3.5	39	3-41	13-51	(70)
190	2ZCW_A	Transcriptional regulator, FNR/CRP family; FNR/CRP family, transcriptional regulator, Thermus thermophilus, stationary p		90.7	1	1.3e-05	18.5	4	26	15-40	147-172	(202)
191	3CCY_A	Putative TetR-family transcriptional regulator; APC88698, TetR, Bordetella parapertussis 12822, structural genomics, PSI		90.6	0.98	1.3e-05	18.3	3.3	31	4-34	24-54	(203)
192	1MZB_A	ferric uptake regulation protein; ferric uptake regulator, iron, dtxr, GENE REGULATION; 1.8A {Pseudomonas aeruginosa} SC		90.6	0.94	1.2e-05	18	5.4	39	2-40	20-65	(136)
193	2QLZ_B	Transcription Factor PF0095; Transcription factor, TRANSCRIPTION; HET: MSE; 2.5A {Pyrococcus furiosus}		90.6	1.3	1.7e-05	19.5	5.1	39	2-41	167-205	(232)
194	2ZCM_B	Biofilm operon icaABCD HTH-type negative transcriptional regulator icaR; helix-turn-helix, biofilm, TetR family, repress		90.5	1	1.3e-05	18.3	3.4	31	4-34	17-47	(192)
195	2FMY_A	carbon monoxide oxidation system transcription regulator CooA-1; DNA transcription regulator, DNA BINDING PROTEIN; HET:		90.5	1.1	1.4e-05	18.6	4	28	14-41	167-194	(220)
196	4RAY_A	DNA-binding transcriptional dual regulator of siderophore biosynthesis and transport(Fur family); ferric uptake regulato		90.5	1	1.3e-05	18.2	5.1	39	2-40	22-66	(145)
197	cd0477	HTH_TioE_rpt1; First Helix-Turn-Helix DNA binding domain of the regulatory protein TioE. Putative helix-turn-helix (HTH)		90.5	0.72	9.2e-06	16.5	3.4	22	15-36	1-22	(99)
198	2WTE_A	CSA3; ANTIVIRAL PROTEIN, VIRAL RESISTANCE, WINGED HELIX-TURN-HELIX, RNAI, PRNAI NUCLEOTIDE-BINDING DOMAIN; HET: MSE; 1.8		90.4	1.4	1.8e-05	19.8	5.2	40	2-41	154-193	(244)
199	7EWC_D	Putative antitoxin HigA2; Antitoxin, HigA2, DNA BINDING PROTEIN; 2.05A {Mycobacterium tuberculosis (strain ATCC 25618 /		90.4	0.83	1.1e-05	17.1	4.5	33	4-36	33-65	(101)
200	3UJ3_X	DNA-invertase; helix-turn-helix, site-specific recombinase, RECOMBINATION; 3.51A {Enterobacteria phage Mu}		90.4	1.1	1.4e-05	18.4	5.1	39	3-41	147-185	(193)
201	3BJ6_B	Transcriptional regulator, MarR family; MarR family, helix-turn-helix, trasnscription regulator, Structural Genomics, PS		90.3	1.1	1.4e-05	18.2	5.1	40	2-41	42-81	(152)
202	1R8D_A	transcription activator MtaN; protein-DNA complex, Transcription-DNA COMPLEX; HET: SO4; 2.7A {Bacillus subtilis} SCOP: a		90.3	0.82	1e-05	16.9	2.7	22	15-36	3-24	(109)
203	3F1B_A	TetR-like transcriptional regulator; APC5888, TetR, Rhodococcus sp. RHA1, structural genomics, PSI-2, protein structure		90.3	1.1	1.4e-05	18.3	3	32	4-35	24-55	(203)
204	cd0049	Trp_repressor; Trp repressor. Trp repressor: Bacterial DNA repressor that binds several semi-palindromic operons.		90.3	0.8	1e-05	16.8	5.7	39	2-40	39-78	(91)
205	6ABT_A	PadR family transcriptional regulator; Bacteria, PadR, transcription factor, DNA BINDING PROTEIN; 2.8A {Listeria monocyt		90.3	0.84	1.1e-05	16.9	5.1	41	1-41	5-51	(98)
206	6MJ1_A	Probable HTH-type transcriptional regulator YttP; TetR family, cell division, FtsZ regulator, DNA BINDING PROTEIN; 2.6A		90.3	1.1	1.5e-05	18.4	3.3	31	4-34	14-44	(207)
207	3M8E_B	Putative DNA-binding protein; winged helix-turn-helix, ArsR family, DNA BINDING PROTEIN; 2.0A {Bacillus thuringiensis}		90.3	1	1.3e-05	17.8	5	40	2-41	45-87	(124)
208	2FXA_A	Protease production regulatory protein hpr; Bacillus subtilis, hpr, protease porduction, regulation, Structural Genomics		90.3	1.3	1.7e-05	19.1	4.7	40	2-41	50-89	(207)
209	2O0Y_B	Transcriptional regulator; TRANSCRIPTIONAL REGULATOR, Iclr-Family, Structural Genomics, PSI-2, Protein Structure Initiat		90.2	1.5	1.9e-05	19.6	4.9	38	3-40	27-64	(260)
210	3IWZ_D	Catabolite activation-like protein; Xcc, pathogenicity, CRP, CLP, c-di-GMP receptor, Quorum Sensing, DNA-binding, Transc		90.2	1.2	1.5e-05	18.5	4	26	15-40	188-213	(230)
211	6JQS_A	DNA-binding response regulator; GerE, spore, DNA BINDING PROTEIN; 2.09A {Paenisporosarcina sp. TG-14} SCOP: a.4.6.0		90.2	0.73	9.3e-06	16.1	6	41	1-41	13-53	(75)
212	3GEU_A	Intercellular adhesion protein R; TetR family, intercellular adhesion regulator, IDP00851, DNA-binding, Repressor, Trans		90.2	1.1	1.4e-05	17.9	3	31	4-34	13-43	(189)
213	4U7B_A	Mariner Mos1 transposase; transposase, transposon synaptic complex, helix-turn-helix, Rnase-H like fold, DNA transpositi		90.1	1.5	1.9e-05	19.5	5.3	38	2-39	7-51	(342)
214	1K78_A	Paired Box Protein Pax5; Paired domain, ETS domain, transcription factor, TRANSCRIPTION-DNA COMPLEX; 2.25A {Homo sapiens		90.1	0.95	1.2e-05	17.3	5.6	38	3-40	37-74	(149)
215	2P4W_A	Transcriptional regulatory protein arsR family; archaea, Phr, heat shock, transcriptional regulation, winged helix, DNA		90.1	1.3	1.6e-05	18.7	4.4	39	2-40	148-186	(202)
216	6O6O_A	TetR family transcriptional regulator; TetR-like transcription factor, fatty acid biosynthesis regulation, TRANSCRIPTION		90.1	1.1	1.4e-05	18	3.2	31	4-34	19-49	(195)
217	1SFX_B	Conserved hypothetical protein AF2008; structural genomics, conserved hypothetical protein, HTH motif, PSI, Protein Stru		90.1	0.91	1.2e-05	17	5.6	39	2-40	22-60	(109)
218	4UDS_A	MBDR REGULATOR; TRANSCRIPTION, TETR FAMILY; HET: MSE; 1.76A {AZOARCUS SP. CIB}		90.1	1.2	1.5e-05	18.2	3.7	31	4-34	23-53	(214)
219	2CG4_A	REGULATORY PROTEIN ASNC; ASNC, DNA BINDING, FFRP, LRP FAMILY, TRANSCRIPTION, DNA-BINDING, TRANSCRIPTION REGULATION; HET:		90	1.1	1.4e-05	17.7	5.1	40	2-41	10-49	(152)
220	3KCC_A	Catabolite gene activator; helix-turn-helix, Activator, cAMP, cAMP-binding, DNA-binding, Nucleotide-binding, Transcripti		90	1.4	1.8e-05	19.1	4	26	15-40	218-243	(260)
221	2AUW_A	hypothetical protein NE0471; alpha-beta structure, Structural Genomics, PSI, Protein Structure Initiative, Midwest Cente		89.9	1.3	1.7e-05	18.7	4.6	32	5-36	94-125	(170)
222	2WUI_A	TRANSCRIPTIONAL REGULATOR; GENE REGULATION, TRANSCRIPTION REGULATION, TETR, DNA-BINDING, TRANSCRIPTION; 2.9A {PSEUDOMONA		89.9	1.2	1.6e-05	18.2	3.2	32	4-35	21-52	(210)
223	7TB5_A	WYL domain-containing protein; helix-turn-helix, winged helix, WYL, transcription factor, DNA BINDING PROTEIN; HET: MSE,		89.9	1.7	2.1e-05	19.8	5	37	4-40	30-66	(299)
224	2IBD_A	Possible transcriptional regulator; Probable transcriptional regulatory protein, Rhodococcus sp. RHA1, Structural Genomi		89.9	1.2	1.5e-05	18.1	3	31	4-34	24-54	(204)
225	7TB6_A	S. maltophilia CapW; helix-turn-helix, winged helix, WYL, transcription factor, DNA BINDING PROTEIN; HET: SO4; 1.89A {St		89.8	1.7	2.2e-05	19.7	5	37	4-40	19-55	(299)
226	2FQ4_A	Transcriptional regulator, TetR family; Transcriptional regulator, TetR, DNA-binding protein, Bacillus cereus, Structura		89.8	1.2	1.5e-05	17.9	3.7	31	4-34	22-52	(192)
227	4JKZ_A	Transcriptional regulator, TetR family; transcriptional regulator, TRANSCRIPTION; 1.8A {Mycobacterium smegmatis}		89.7	1.2	1.6e-05	18	3.3	31	4-34	28-58	(194)
228	4I2O_A	FixK2 protein; TRANSCRIPTION REGULATOR-DNA complex, CRP/FNR superfamily; 1.77A {Bradyrhizobium japonicum}		89.7	1.4	1.8e-05	18.8	4	28	14-41	181-208	(243)
229	6OF0_C	HTH-type transcriptional regulator MtrR; TetR family, Helix-turn-helix (HTH), transcription regulator, DNA BINDING PROTE		89.7	1.2	1.6e-05	18.1	3.7	31	4-34	20-50	(210)
230	5NL9_A	Transcriptional regulator (FUR family); Leptospira, oxidative stress response, Fur family, asymmetric homodimer, DNA bin		89.7	1.3	1.6e-05	18.1	4.3	39	2-40	30-73	(151)
231	7AE1_P	DNA-directed RNA polymerase III subunit RPC6; HUMAN, TRANSCRIPTION, SHORT RNAs; 2.8A {Homo sapiens}		89.7	2	2.5e-05	20.3	5.1	40	2-41	92-133	(316)
232	5GP9_B	Transcriptional regulator (TetR/AcrR family); fadR, transcriptional regulator, TRANSCRIPTION, DNA BINDING PROTEIN; HET:		89.7	1.2	1.6e-05	17.9	3	31	4-34	16-46	(194)
233	3B81_A	Transcriptional regulator, AcrR family; NP_350189.1, predicted DNA-binding transcriptional regulator of TetR/AcrR family		89.6	1.3	1.7e-05	18.1	3.2	31	4-34	21-51	(203)
234	1OJL_A	TRANSCRIPTIONAL REGULATORY PROTEIN ZRAR; RESPONSE REGULATOR, TWO COMPONENT SYSTEM, AAA DOMAIN, NTRC FAMILY, DNA-BINDING,		89.6	1.7	2.2e-05	19.5	4.6	36	2-37	269-304	(304)
235	5I41_B	Chromosome-anchoring protein RacA; RacA, axial filament, sporulation, B. subtilis, DNA BINDING PROTEIN; 1.8A {Bacillus s		89.6	0.67	8.7e-06	14.8	3.5	23	15-37	4-26	(69)
236	6AZH_B	TetR family transcriptional regulator; Regulator, TRANSCRIPTION; HET: MSE; 1.75A {Clostridium perfringens}		89.6	1.2	1.6e-05	17.8	3.2	31	4-34	16-46	(192)
237	3HE0_A	Transcriptional regulator, TetR family; TetR, AcrR, transcriptional regulator, Vibrio parahaemolyticus, Structural Genom		89.6	1.2	1.6e-05	17.8	3.6	31	4-34	21-51	(196)
238	4EV0_D	Transcription regulator, Crp family; cAMP binding, winged helix-turn-helix motif, DNA binding, TRANSCRIPTION ACTIVATOR;		89.5	1.3	1.7e-05	18.2	4	26	15-40	164-189	(216)
239	6AYH_A	TetR family transcriptional regulator; Transcriptional Repressor Protein, Glucuronide Binding Protein, DNA Binding Prote		89.5	1.3	1.7e-05	18	3	31	4-34	23-53	(201)
240	1ZYB_A	transcription regulator, CRP family; np_813211.1, Structural Genomics, Joint Center for Structural Genomics, JCSG, Prote		89.5	1.4	1.9e-05	18.5	3.6	26	15-40	187-212	(232)
241	2H27_A	RNA polymerase Sigma E factor; Protein-DNA Complex, Helix-Turn-Helix, Double Helix, transferase-DNA COMPLEX; 2.3A {Esche		89.5	0.7	9e-06	14.9	5.5	41	1-41	22-62	(73)
242	3QKX_A	Uncharacterized HTH-type transcriptional regulator HI_0893; STRUCTURAL GENOMICS, JOINT CENTER FOR STRUCTURAL GENOMICS, J		89.5	1.3	1.6e-05	17.8	3.4	31	4-34	18-48	(188)
243	5D18_A	TetR family transcriptional regulator; Mycobacterium tuberculosis, Transcriptional regulator, TRANSCRIPTION; HET: IPA, E		89.5	1.4	1.8e-05	18.3	3.5	32	4-35	24-55	(216)
244	5WAY_B	Transcriptional activator; global transcriptional regulator, protein-DNA interactions, TRANSCRIPTION; 2.09A {Streptococc		89.5	2.2	2.9e-05	20.6	4.2	38	3-40	14-51	(501)
245	6WP9_H	AvaR1; Transcriptional Repressor bound ligand, DNA BINDING PROTEIN, DNA BINDING PROTEIN-INHIBITOR complex, DNA BINDING P		89.4	1.5	1.9e-05	18.6	3.6	31	4-34	30-60	(245)
246	1ZX4_A	Plasmid Partition par B protein; partition P1 plasmid, CELL CYCLE; HET: MSE, CIT; 2.98A {Enterobacteria phage P1}		89.4	1.5	2e-05	18.7	4.7	34	2-36	13-46	(192)
247	5FGL_D	NicR; co-crystal derepression, Nicotine regulator 2, APOPTOSIS; HET: 6HY; 2.4A {Pseudomonas putida (strain S16)}		89.4	1.4	1.8e-05	18.1	3.6	32	4-35	9-40	(208)
248	7CDV_A	LacI-type transcription factor; AGROBACTERIUM INFECTION PLANT-MICROBE INTERACTION LACI REP SUCROSE, TRANSCRIPTION; 2.1A		89.4	1.6	2.1e-05	20.2	2.8	21	16-36	41-61	(370)
249	3C3W_A	TWO COMPONENT TRANSCRIPTIONAL REGULATORY PROTEIN DEVR; RESPONSE REGULATOR, TWO-COMPONENT REGULATORY SYSTEM, DNA-BINDING		89.4	1.4	1.8e-05	18.3	6	41	1-41	151-191	(225)
250	5XAZ_A	Gamma-butyrolactone receptor protein; TetR Family, Transcription Regulator, Antibiotic regulation, HTH DNA binding domai		89.4	1.5	2e-05	18.6	3.6	31	4-34	18-48	(228)

## Sheet: Table S2D_HHPRED_GafA-CTD
Table S2D. Full HHPRED search results for R. capsulatus SB1003 GafA C-terminal DNA-binding domain query
Accessed 8th May 2022.
No	Hit	Name		Prob	E-value	P-value	Score	SS	Cols	Query HMM	Template HMM			Query (underlined)
1	4CXF_A	RNA POLYMERASE SIGMA FACTOR CNRH; TRANSCRIPTION, ECF-TYPE SIGMA, ANTISIGMA; HET: SO4; 1.75A {CUPRIAVIDUS METALLIDURANS C	Cupriavidus Metallidurans	94.7	0.84	1.1e-05	29.1	8	68	15-75	104-164	(164)		MKTMQDRESLPDWLPDHARLYLRHVEEGVPIRQLARAEGCHASTILRRVRRIEQRRDDPLVDEALTRLGRFAAAASAAPPREDDPAMTAPIRPTAPQACPEAAEDPDSPDIATLSREGRRVLRRLAEPGALLIIAPDMEKAVVLRGTVRTAVVAREVAQGFALNGWILVQHSGRVTSYELSATGRAALKRLLEAEALTAGRDPATAADNPHADRHRDWGERTVNEGQGRVTRMRMNLAESPLGVLARRRDSDGRPFLSPDLVAAGERLREDFELAQMGPRVAQNWERFMTGGARGQYRPELGHGGPGGSDRARERVAAALCDLGPGLGDMVLRCCCFLEGLETAEKRMGWSARSGKIVLRIALMRLKRHYDETYGGAAPLIG				Query	Q_9034729
2	4NQW_A	ECF RNA polymerase sigma factor SigK; sigma factor, transcription initiation, DNA binding, Promoter DNA binding and tran	Mycobacterium tuberculosis	94.5	0.7	9e-06	30.6	7.7	63	12-79	177-244	(247)						Match_columns	83
3	5UXX_C	RNA polymerase sigma factor; SSGCID, Bartonella quintana, sigma factor, anti-sigma factor, Structural Genomics, Seattle	Bartonella quintana	94	0.93	1.2e-05	28.3	7.1	61	1-80	71-150	(157)						No_of_seqs	110 out of 1007
4	6PMI_F	RNA polymerase sigma factor FliA; sigma28, transcription initiation complex, RpoF, ZNR domain, TRANSCRIPTION; HET: ATP;	Escherichia coli	94	0.89	1.1e-05	31	7.5	68	12-77	133-198	(198)						Neff	5.61089
5	2LFW_A	PhyR sigma-like domain; signal transduction, response regulator, sigma factor mimicry, anti-sigma factor, general stress	Sphingomonas sp. Fr1	93.9	1.4	1.8e-05	27.8	8.5	80	10-72	122-184	(184)						Searched_HMMs	77745
6	7LQ4_A	WhiG; RsiG, WhiG, Rubrobacter radiotolerans, c-di-GMP, sigma, anti-sigma, evolution, transcription, coiled coil; HET: C2	Rubrobacter radiotolerans	93.9	1.3	1.7e-05	29	8	66	10-72	125-187	(193)						Date	Sun May 8th 2022, 15:04:19
7	2Q1Z_C	RpoE, ECF SigE; ECF sigma factor, anti-sigma factor, cupin fold, Zinc binding transcription factor, TRANSCRIPTION; 2.4A	Rhodobacter sphaeroides	93.9	1.3	1.7e-05	28.2	7.8	63	14-72	140-198	(218)
8	6IN7_B	RNA polymerase sigma-H factor; Sigma factor, TRANSCRIPTION; 1.96A {Pseudomonas aeruginosa (strain ATCC 15692 / DSM 22644	Pseudomonas aeruginosa	93.3	1.9	2.5e-05	27.4	7.8	63	10-78	109-177	(177)
9	5ZX3_F	ECF RNA polymerase sigma factor SigH; Mycobacterium tuberculosis, RNA polymerase, holoenzyme, sigH, TRANSCRIPTION; 2.751	Mycobacterium tuberculosis	93	1.6	2e-05	28.9	7.2	59	11-67	186-242	(243)
10	6DVC_F	ECF RNA polymerase sigma factor SigL; Mycobacterium tuberculosis, RNA polymerase, ECF sigma factor, TRANSFERASE, TRANSFE	Mycobacterium tuberculosis	92.9	1.8	2.3e-05	27.4	7.1	69	15-76	90-151	(151)
11	1L0O_C	sigma factor; Bergerat fold, helix-turn-helix, PROTEIN BINDING; HET: ADP; 2.9A {Geobacillus stearothermophilus} SCOP: a.	Geobacillus stearothermophilus	92.8	1.3	1.7e-05	29.6	6.8	57	10-76	212-278	(278)
12	6DXO_A	RNA polymerase ECF-subfamily sigma factor; BldN, RsbN, Sigma, anti-sigma, ECF, TRANSCRIPTION; 1.8A {Streptomyces venezue	Streptomyces venezuelae	92.1	2.8	3.6e-05	26.4	7.3	62	10-72	123-185	(187)
13	6PFJ_A	RNA polymerase sigma factor; sigma, anti-sigma, c-di-GMP, developmental switch, TRANSCRIPTION; HET: C2E; 2.08A {Streptom	Streptomyces venezuelae	92	2.4	3.1e-05	29.5	7.5	67	12-71	154-213	(219)
14	5WUR_A	ECF RNA polymerase sigma factor SigW; Sigma-anti-sigma complex, zinc binding motif, METAL BINDING PROTEIN; 2.6A {Bacillu	Bacillus subtilis	91.6	3.3	4.3e-05	26	7.3	63	10-72	174-236	(239)
15	6JBQ_F	ECF RNA polymerase sigma-E factor; RNA polymerase, Extra-Cytoplasmic Function sigma factors, sigmaE, transcription initi	Escherichia coli	91.4	3.9	5e-05	27.6	7.7	60	12-72	8-68	(73)
16	1RP3_E	RNA polymerase sigma factor SIGMA-28 (FliA); TRANSCRIPTION, SIGMA FACTOR; 2.3A {Aquifex aeolicus} SCOP: a.177.1.1, a.4.1	Aquifex aeolicus	90.3	5	6.5e-05	27.6	7.6	63	11-72	128-189	(194)
17	2H27_A	RNA polymerase Sigma E factor; Protein-DNA Complex, Helix-Turn-Helix, Double Helix, transferase-DNA COMPLEX; 2.3A {Esche	Escherichia coli	89.4	2.8	3.6e-05	21.6	7.5	61	10-72	95-157	(164)
18	1OR7_B	RNA polymerase sigma-E factor; regulation, DNA-BINDING, TRANSMEMBRANE, TRANSCRIPTION; 2.0A {Escherichia coli} SCOP: a.4.	Escherichia coli	88.8	6.3	8.1e-05	24.9	7.7	62	11-78	3-70	(70)
19	3MZY_A	RNA polymerase sigma-H factor; PSI, MCSG, Structural Genomics, Midwest Center for Structural Genomics, Protein Structure	Fusobacterium nucleatum	86.4	8.7	0.00011	23.9	7.5	62	11-75	254-322	(331)
20	2O8X_A	Probable RNA polymerase sigma-C factor; promoter recognition, transcription regulation, helix-turn-helix motif, TRANSCRI	Mycobacterium tuberculosis	85.9	4.5	5.8e-05	20.2	8.2	68	14-70	275-335	(347)
21	6OMF_F	RNA polymerase sigma factor RpoS; Transcription-activator, DNA/RNA, SigmaS, beta', TRANSCRIPTION, Transferase-DNA comple	Escherichia coli	85.4	12	0.00015	27.8	7.4	65	14-72	457-519	(528)
22	5TJG_F	RNA polymerase sigma factor SigA; RNA polymerase, Transferase-DNA complex; 2.6A {Thermus aquaticus}	Thermus aquaticus	84.3	6.7	8.6e-05	29.3	5.8	57	10-72	296-362	(371)
23	6FBV_F	RNA polymerase sigma factor SigA; Lipiarmycin, RNA pol, RNAP, inhibitor, drug, Clostridium difficile, ANTIBIOTIC, Tiacum	Mycobacterium tuberculosis	83.9	6.5	8.4e-05	32	6	59	12-76	20-84	(86)
24	7F75_F	RNA polymerase sigma factor SigA; Complex, transcription activator, stress, oxidated form, TRANSCRIPTION, TRANSCRIPTION-	Bacillus subtilis	83.8	8.6	0.00011	29.3	6.3	63	10-70	315-379	(390)
25	3VFZ_B	Probable RNA polymerase sigma-D factor; Transcription regulation, Promoter, Anti-sigma factors, TRANSCRIPTION; HET: MSE;	Mycobacterium tuberculosis	83.5	8.8	0.00011	21.5	7.6	65	10-80	105-175	(312)
26	7L7B_F	RNA polymerase sigma factor SigA; fidaxomicin, Clostridioides difficile RNA polymerase, TRANSCRIPTION, TRANSCRIPTION-INH	Clostridia	83.1	11	0.00014	28.8	6.5	61	12-72	349-413	(423)
27	5XE7_A	ECF RNA polymerase sigma factor SigJ; RNA polymerase subunit, ECF41 sigma factor, DNA binding, SnoaL_2 domain, DNA BINDI	Mycobacterium tuberculosis	80.2	28	0.00036	25.1	7.7	71	12-77	10-79	(86)
28	2BE5_F	RNA polymerase sigma factor rpoD; RNA POLYMERASE HOLOENZYME, TAGETITOXIN, ANTIBIOTIC, TRANSCRIPTION REGULATION, RIKEN St	Thermus thermophilus	79.6	15	0.0002	28.8	6.4	61	11-69	3-61	(110)
29	6FI7_A	RNA polymerase sigma factor RpoS; Apo-RpoS region 4, Free RpoS region4, RNA binding protein; NMR {Escherichia coli}	Escherichia coli	77.7	15	0.00019	20.5	7.5	66	14-76	7-69	(69)
30	7BCB_B	KORA domain-containing protein; DNA binding protein, Helix Turn Helix, Direct repeat, Plasmid conjugation; 2.8A {Escheri	Escherichia coli	76.7	23	0.00029	22.1	7.2	59	12-72	14-78	(115)
31	5FGM_A	ECF RNA polymerase sigma factor SigR; ECF sigma factors, sigma factor region 4, promoter -35 element binding, HYDROLASE;	Streptomyces coelicolor	76.1	11	0.00014	18.2	7.1	63	15-69	84-138	(142)
32	6IDO_A	RNA polymerase sigma factor RpoS,RNA polymerase beta-flap-tip-helix; sigma4, sigmaS, -35 element DNA, TRANSCRIPTION; 3.7	Escherichia coli	75.4	26	0.00034	22.3	7.3	61	11-72	392-457	(466)
33	3T0Y_A	Response regulator; sigma factor, anti-sigma factor, receiver domain, gene regulation, signal transduction, TRANSCRIPTIO	Caulobacter vibrioides	75.2	33	0.00042	23.2	7	55	10-72	5-71	(87)
34	5TW1_F	RNA polymerase sigma factor SigA; TRANSCRIPTION ACTIVATOR-TRANSFERASE-DNA complex; HET: SO4, EDO; 2.76A {Mycobacterium s	Mycobacterium smegmatis	75	22	0.00028	28.6	6.3	62	12-72	2-62	(64)
35	1TTY_A	RNA polymerase sigma factor rpoD; sigma factor, rna polymerase, helix-turn-helix, TRANSCRIPTION; NMR {Thermotoga maritim	Thermotoga maritima	74.8	17	0.00022	19.7	6.2	63	13-69	1-57	(58)
36	6JHE_A	ECF RNA polymerase sigma factor SigW; protein-DNA complex, helix-turn-helix, TRANSCRIPTION-DNA complex; 3.101A {Bacillus	Bacillus subtilis	73.9	13	0.00017	18	7	61	10-72	540-606	(616)
37	cd1098	RNAP_Sig28_FliA_WhiG_anti-FlgM_alt-SigD; RNAP activating Sigma 28 factors and anti-sigma FlgM; alternative Sigma D. Sigm	conserved domain	73.1	11	0.00015	17.1	6.3	57	12-71	448-511	(522)
38	6PST_L	RNA polymerase sigma factor RpoD; TRANSCRIPTION, transcription-dna complex; HET: 1N7; 3.0A {Escherichia coli}	Escherichia coli	71.2	25	0.00033	28.7	5.9	63	14-71	49-110	(120)
39	4LJZ_F	RNA polymerase sigma factor RpoD; DNA directed RNA polymerase, TRANSFERASE; 3.5871A {Escherichia coli}	Escherichia coli	70	28	0.00036	27.5	5.7	60	14-78	28-92	(92)
40	6ONO_D	RNA polymerase sigma factor SigA; Iron-sulfur cluster, transcription regulation, redox-sensing, TRANSCRIPTION; HET: MSE,	Mycobacterium tuberculosis	66	38	0.00049	20.3	5.9	58	12-72	504-569	(577)
41	3HUG_S	RNA polymerase sigma factor; ECF sigma factor, Zinc binding anti-sigma factor, oxidative stress, transcription regulatio	Mycobacterium tuberculosis	65.3	32	0.00042	19.2	7.4	65	14-68	2-60	(73)
42	6WMT_Z	RNA polymerase sigma factor RpoD; RNA polymerase complex, TRANSCRIPTION; HET: G4P; 4.43A {Francisella tularensis subsp.	Francisella tularensis	65	40	0.00052	27.2	5.8	61	14-67	1-54	(55)
43	4G6D_A	RNA polymerase sigma factor rpoD; Staphylococcus aureus RNA polymerase, DNA BINDING PROTEIN; 1.9971A {Staphylococcus aur	Staphylococcus aureus	59.3	31	0.00039	16.9	6.3	55	14-69	10-64	(101)
44	cd0617	Sigma70_r4; Sigma70, region (SR) 4 refers to the most C-terminal of four conserved domains found in Escherichia coli (Ec	Escherichia coli	56.3	29	0.00037	15.7	5.3	54	12-67	18-77	(112)
45	2W7N_B	TRFB TRANSCRIPTIONAL REPRESSOR PROTEIN; INCP, PLASMID, REPRESSOR, DNA-BINDING, TRANSCRIPTION/DNA, PROTEIN-DNA COMPLEX, T	Escherichia coli	55.3	63	0.00081	19.3	5.9	55	10-72	5-71	(81)
46	7KUG_D	RNA polymerase sigma factor, DNA-directed RNA polymerase subunit beta chimera; Redox-sensitive, Iron-sulfur cluster, tra	Mycobacterium tuberculosis	55.3	72	0.00093	20	6.9	56	16-74	104-162	(286)
47	1TLH_B	RNA polymerase sigma factor rpoD; anti-sigma, sigma70, rna polymerase, TRANSCRIPTION; NMR {Enterobacteria phage T4} SCOP	Enterobacteria phage T4	48.7	57	0.00074	16.8	6.1	63	14-74	81-141	(270)
48	3N0R_A	Response regulator; sigma factor, receiver, response regulator, two-component signal transduction, SIGNALING PROTEIN; HE	Caulobacter vibrioides	47.9	89	0.0011	22.2	4.7	59	32-61	151-180	(183)
49	4G97_A	Response regulator receiver; response regulator, alfa + beta protein, response regulator of a two-component signal trans	Brucella melitensis	47.8	76	0.00097	22.2	4.3	61	14-67	133-185	(203)
50	1GDT_A	PROTEIN (GAMMA DELTA RESOLVASE); PROTEIN-DNA COMPLEX, DOUBLE HELIX, OVERHANGING BASE, DNA BINDING PROTEIN-DNA COMPLEX; 3	Escherichia coli	47.8	79	0.001	20	4.1	30	14-68	2-60	(62)
51	4YN8_A	Response regulator ChrA; DNA-binding, helix-turn-helix, DNA BINDING PROTEIN; HET: SO4; 1.8A {Corynebacterium diphtheriae	Corynebacterium diphtheriae	46.3	94	0.0012	18.6	6.2	53	15-71	2-62	(73)
52	4G94_A	RNA polymerase sigma factor rpoD; RNA polymerase binding protein, DNA BINDING PROTEIN; 1.9971A {Staphylococcus aureus su	Staphylococcus aureus	38.8	62	0.0008	14.4	6.2	55	29-71	881-923	(1073)
53	1KU3_A	sigma factor sigA; helix-turn-helix, TRANSCRIPTION; 1.8A {Thermus aquaticus} SCOP: a.4.13.2	Thermus aquaticus	34.4	96	0.0012	15.3	6.3	57	12-67	135-189	(208)
54	6RXU_C	Kre33; ribosome, ribosome biogenesis, rRNA; HET: GTP; 3.5A {Chaetomium thermophilum}		28.5	310	0.004	25.7	5.9	43	15-72	16-74	(113)
55	4GVP_A	Response regulator protein vraR; Response regulator, Two-component system, Bacterial signalling, DNA binding, Transcript		26.8	220	0.0029	17.1	6.4	55	29-72	864-907	(1025)
56	1XSV_B	Hypothetical UPF0122 protein SAV1236; helix-turn-helix, putative DNA-binding protein, signal recognition particle, UPF01		25.1	250	0.0032	17.2	7.2	58	12-71	10-70	(113)
57	7MQ8_N	RNA cytidine acetyltransferase; Ribosomal assembly intermediate, RIBOSOME; HET: GTP, ATP, MG, SAH; 3.6A {Homo sapiens}		23.5	420	0.0054	24.6	5.8	44	29-72	864-907	-1025
58	1S7O_B	Hypothetical UPF0122 protein SPy1201/SpyM3_0842/SPs1042/spyM18_1152; Putative DNA binding protein structural genomics, S		22.2	290	0.0037	16.8	7.9	60	26268	25842	-113
