# Supplementary material for: The archetypal gene transfer agent RcGTA is regulated via direct interaction with the enigmatic RNA polymerase omega subunit
Source: Cell Rep. 2022 Aug 9;40(6):111183. doi: 10.1016/j.celrep.2022.111183 (PMC9638019; doi:10.1016/j.celrep.2022.111183)
Supplement: Table S3. A complete list of all plasmids used in this study, related to STAR Methods [file mmc4.xlsx]

## Sheet: Table S3_Plasmids
Table S3. A complete list of all plasmids used in this study
Name	Description	Reference
Standard plasmids
pKT25	Bacterial two hybrid vector	Karimova et al. (1998)
pUT18	Bacterial two hybrid vector
pUT18C	Bacterial two hybrid vector
pCM66T	pCM66T: trimmed pCM66 backbone was a gift from Mary Lidstrom. Broad host range vector; ColE1, OriV, IncP/traJ, KanamycinR	Addgene plasmid # 74738
pETFPP_1	Expression vector; T7 promoter-His6-3c Cleavage Site, KanamycinR	Fogg & Wilkinson (2008)
pETFPP_2	Expression vector; T7 promoter-His6-MBP-3c Cleavage Site, KanamycinR
pQF	pQF was a gift from Julia Vorholt. Cumate-inducible expression of 3xFLAG-tagged fusion proteins	Addgene plasmid # 48095
Bacterial-2-hybrid constructs
pCMF327	pKT25-gafA N1-226	This Study
pCMF328	pKT25-gafA C221-382
pCMF329	pKT25-gafA Cx87-383
pCMF322	pKT25-gafA Cen287-212
pCMF323	pKT25-gafA CenN87-226
pCMF330	pKT25-gafA
pCMF330	T18-rpoA - α subunit of RNA polymerase
pCMF331	T18-rpoB - β subunit of RNA polymerase
pCMF332	T18-rpoC - β' subunit of RNA polymerase
pCMF333	T18-rpoZ - ω subunit of RNA polymerase
Protein overexpression and purification
pCMF222	pETFPP_1::His6-rpoZ	This Study
pCMF193	pETFPP_2::His6-MBP-gafA	Fogg (2019)
pCMF245	pETFPP_2::His6-MBP-gafA C221-382	This Study
pCMF244	pETFPP_2::His6-MBP-gafA N1-226
pCMF289	pETFPP_2::His6-MBP-gafA Cx87-382
pCMF318	pETFPP_2::His6-MBP-gafA Nc1-86
Gene knock-out and complementation constructs
pCMF226	pCM66T::rpoZ plus flanking DNA	This Study
pCMF227	pCMF226::rpoZΔgentamycin resistance gene
pCMF180	pCM66T::gafA plus flanking DNA	Fogg (2019)
pCMF334	pCMF180 gafA SDM E8A	This Study
pCMF335	pCMF180 gafA SDM S9A
pCMF336	pCMF180 gafA SDM L34A
pCMF337	pCMF180 gafA SDM S43A
pCMF338	pCMF180 gafA SDM I45A
pCMF339	pCMF180 gafA SDM L46A
pCMF340	pCMF180 gafA SDM R50A
pCMF341	pCMF180 gafA SDM R51A
pCMF343	pCMF180 gafA SDM E53A
pCMF344	pCMF180 gafA SDM Q54A
Vectors for overexpression in Rhodobacter
pCMF254	QF-gafA Full	This Study
pCMF255	QF-gafA N1-226
pCMF256	QF-gafA C221-382
pCMF264	QF-gafA Cx87-382
pCMF355	pCMF180 derivative; C-terminal Flag tag
pCMF356	pCMF180 derivative, gafA truncated to encode Nc1-86; C-terminal Flag tag
pCMF177	pCM66T::pPuf-gafA	Fogg (2019)
pCMF324	pCM66T::pPuf-gafA-Nc1-86	This Study
pCMF325	pCM66T::pPuf-gafA-N1-226
