# Supplementary material for: The archetypal gene transfer agent RcGTA is regulated via direct interaction with the enigmatic RNA polymerase omega subunit
Source: Cell Rep. 2022 Aug 9;40(6):111183. doi: 10.1016/j.celrep.2022.111183 (PMC9638019; doi:10.1016/j.celrep.2022.111183)
Supplement: Table S4. A complete list of all oligonucleotides used in this study, related to STAR Methods [file mmc5.xlsx]

## Sheet: Table S4_Oligonucleotides
Table S4. A complete list of all oligonucletides used in this study
Name	Sequence (5’-3’)	Reference	Plasmids Contructed
Electrophoretic mobility shift assay
pGTA1	TCCGGGGTTTTTTCTTTTCAGCGGGTGCAACCCTGAATATAGCACTTGAC	Fogg (2019)
pGTA1 RC	GTCAAGTGCTATATTCAGGGTTGCACCCGCTGAAAAGAAAAAACCCCGGA
pGTA2	TTTGCGAACGCTTCAAGGTAGAGATAAGGCATGCTAGGAGAGGTGGGCAA
pGTA2 RC	TTGCCCACCTCTCCTAGCATGCCTTATCTCTACCTTGAAGCGTTCGCAAA
pGTA3	GCGCCGCGGGTGACCGTGTGCGCTTTTTTCATTTCGCTCGTGCGGACAGG
pGTA3 RC	CCTGTCCGCACGAGCGAAATGAAAAAAGCGCACACGGTCACCCGCGGCGC
pGTA4	TTCATTTCGCTCGTGCGGACAGGCATGAGAGGCGGGTCACGCAAGACATG
pGTA4 RC	CATGTCTTGCGTGACCCGCCTCTCATGCCTGTCCGCACGAGCGAAATGAA
pGTA5	GGCATGCTAGGAGAGGTGGGCAAGCGCCGCGGGTGACCGTGTGCGCTTTT
pGTA5 RC	AAAAGCGCACACGGTCACCCGCGGCGCTTGCCCACCTCTCCTAGCATGCC
pGafA1	TCGAGATCGCCCCATTTCTTAACCAAGGGGTAACCAAAGCAACCCACGGT
pGafA1 RC	ACCGTGGGTTGCTTTGGTTACCCCTTGGTTAAGAAATGGGGCGATCTCGA
pGafA2	TGCAGATGCCGTTTGCGCTATCTGACTGCCAGCCTGTCGATGGGAGACCGGAGATGAAGA
pGafA2 RC	TCTTCATCTCCGGTCTCCCATCGACAGGCTGGCAGTCAGATAGCGCAAACGGCATCTGCA
pGafA3	CGCTCAACCGAACGCTGCGTTTGGAAATCTTTAGAGTTTATAAAGAATTT	This Study
pGafA3 RC	AAATTCTTTATAAACTCTAAAGATTTCCAAACGCAGCGTTCGGTTGAGCG
NS	CGGGCTGAGATCGGGCGCCGCCTGGCTTGCCTGCGCGACGCCGCAGGAGG	Fogg (2019)
NS RC	CCTCCTGCGGCGTCGCGCAGGCAAGCCAGGCGGCGCCCGATCTCAGCCCG
Quantitative RT-PCR
uvrD qF	CAGAAGGAACACACGGTCAA	Fogg (2019)
uvrD qR	AAAGTGTCAGGCGGAATCTC
gafA qF	GCTGAACGGCTGGATCTT
gafA qR	TTCCAACAGCCGCTTCAA
g5 qF	GGTCGTGGATCTGGTCTAT
g5 qR	GTCGGCATCCTTCATCTTG
555 qF	CTGGGCCTTGATCTGAACC
555 qR	GTTTCGGCGCCTTGAAATAC
pGafA qF	TGGGAGACCGGAGATGA
pGafA qR	CGCCAGCTGCCGGATCG
Site directed mutagenesis
gafA E8A 1	GTCCGGCAGGCTCGCCCGATCTTGCATGGTCTTCATC	This Study	pCMF334
gafA E8A 2	ATGCAAGATCGGGCGAGCCTGCCGGACTGGTTGCCCG
gafA S9A 1	CCAGTCCGGCAGGGCCTCCCGATCTTGCATGGTCTTC		pCMF335
gafA S9A 2	CAAGATCGGGAGGCCCTGCCGGACTGGTTGCCCGACC
gafA L34A 1	GATCCGGCAGGCGGCGCGGGCGGAGGGCTGTC		pCMF336
gafA L34A 2	CCGCCCGCGCCGCCTGCCGGATCGGCACGCCC
gafA S43A 1	CTGTCACGCCGCGACCATCCTGCGCCGGGTGC		pCMF337
gafA S43A 2	GCAGGATGGTCGCGGCGTGACAGCCCTCCGCC
gafA I45A 1	CGCCTCGACCGCCCTGCGCCGGGTGCGCCGGA		pCMF338
gafA I45A 2	CCCGGCGCAGGGCGGTCGAGGCGTGACAGCCC
gafA L46A 1	CTCGACCATCGCGCGCCGGGTGCGCCGGATCG		pCMF339
gafA L46A 2	GCACCCGGCGCGCGATGGTCGAGGCGTGACAG
gafA R50A 1	GCGCCGGGTGGCCCGGATCGAGCAGCGCCGCG		pCMF340
gafA R50A 2	GCTCGATCCGGGCCACCCGGCGCAGGATGGTC
gafA R51A 1	CCGGGTGCGCGCGATCGAGCAGCGCCGCGACG		pCMF341
gafA R51A 2	GCTGCTCGATCCGGCGCACCCGGCGCAGGATG
gafA E53A 1	GCGCCGGATCGCGCAGCGCCGCGACGATCCGC		pCMF343
gafA E53A 2	CGCGGCGCTGCTCGATCCGGCGCACCCGGCGC
gafA Q54A 1	CCGGATCGAGGCGCGCCGCGACGATCCGCTTG		pCMF344
gafA Q54A 2	CGTCGCGGCGCTGCTCGATCCGGCGCACCCGG
Gene knock-outs and complementation
rpoZ ext F	CGACTCTAGAGGATCGGCGATCTCCGGCTTTTCC	This Study	pCMF226 & pCMF227
rpoZ ext R	CGGTACCCGGGGATCCAGGATCACCCGCAGATCC
rpoZ inv F	AACAATTCGTTCAAGGAGCGTGACAATGACAAGAA		pCMF227
rpoZ inv R	GGGAATCAGGGGATCGAAGCGGTTCGGAACCTTG
Gent F	CTTGAACGAATTGTTAGG	Fogg (2019)
Gent R	GATCCCCTGATTCCCTTTGT
Overexpression in Rhodobacter
gafA F (QF)	TCTAGAAGATCTCGAGATGCCGTTTGCGCTATCTGAC	This Study	pCMF254 & pCMF255
gafA-Cx F (QF)	TCTAGAAGATCTCGAGATGACCGCTCCGATCCGCC		pCMF264
gafA-C F (QF)	TCTAGAAGATCTCGAGAAGCGCACGGTGAACGAGG		pCMF256
gafA R (QF)	AGCTCGGTACCTCGAGATGCAAATTGCCTGTGC		pCMF254, pCMF256 & pCMF264
gafA-N R (QF)	AGCTCGGTACCTCGACCTCGTTCACCGTGCGCTCG		pCMF255
pPuf F	CGACTCTAGAGGATCCGAGCTTCGGAATCTGCG	Fogg (2019)	pCMF177, pCMF324 & pcMF325
gafA-Nc R	CGGTACCCGGGGATCTCACTACGCAGGGTCATCCTCTCTGG	This Study	pCMF324
gafA-N R	CGGTACCCGGGGATCTCACACCTCGTTCACCGTGCGCTCG		pCMF325
pP-gafA R	CGGTACCCGGGGATCGATGCAAATTGCCTGTGC	Fogg (2019)	pCMF177
Bacterial-2-hybrid
rpoA F (T18)	CGACTCTAGAGGATCTGATCCACAAGAATTGGGC	This Study	pCMF330
rpoA R (T18)	CGGTACCCGGGGATCCGGACGTTTTCAGAACTGG
rpoB F (T18)	CGACTCTAGAGGATCTGGCTCAAGCTTACGTTGG		pCMF331
rpoB R (T18)	CGGTACCCGGGGATCCTTTCGCGCTCACTCTTCC
rpoC F (T18)	CGACTCTAGAGGATCTGAACCAGGAAATCACCAA		pCMF332
rpoC R (T18)	CGGTACCCGGGGATCCGGATCAGGCGATCAATCG
rpoZ F (T18)	CGACTCTAGAGGATCTGGCCCGCGTGACGGTTGA		pCMF333
rpoZ R (T18)	CGGTACCCGGGGATCGTCGCGGCCTTGCGCGTCC
gafA F (T25)	CGACTCTAGAGGATCTGAAGACCATGCAAGATCG		pCMF327 & pCMF330
gafA-Cx F (T25)	CGACTCTAGAGGATCTGACCGCTCCGATCCGCC		pCMF322, pCMF323 & pCMF329
gafA-C F (T25)	CGACTCTAGAGGATCAGCGCACGGTGAACGAGG		pCMF328
gafA-N R (T25)	AGGTACCCGGGGATCCCCTCGTTCACCGTGCGCTCG		pCMF327 & pCMF323
gafA-Cen2 R (T25)	AGGTACCCGGGGATCTCGGCATGCGGGTTGTCCG		pCMF322
gafA R (T25)	AGGTACCCGGGGATCCGATGCAAATTGCCTGTGC		pCMF328, pCMF329 & pCMF330
Protein overexpression and purification in E. coli
H6-rpoZ F	TCCAGGGACCAGCAATGGCCCGCGTGACGGTTG	This Study	pCMF222
H6-rpoZ R	TGAGGAGAAGGCGCGCGTTACCCTCGTTCAGTCG
H6-gafA F	TCCAGGGACCAGCAATGCCGTTTGCGCTATCTGAC		pCMF193, pCMF244 & pCMF318
H6-gafA-Cx F	TGAGGAGAAGGCGCGGATGCAAATTGCCTGTGC		pCMF289
H6-gafA-C F	TCCAGGGACCAGCAAAGCGCACGGTGAACGAGG		pCMF245
H6-gafA R	TGAGGAGAAGGCGCGGATGCAAATTGCCTGTGC		pCMF193, pCMF245 & pCMF289
H6-gafA-Nc R	TGAGGAGAAGGCGCGCTACGCAGGGTCATCCTCTCTGG		pCMF318
H6-gafA-N R	TGAGGAGAAGGCGCGTCACCTCGTTCACCGTGCGCTCG		pCMF244
