# Supplementary material for: The archetypal gene transfer agent RcGTA is regulated via direct interaction with the enigmatic RNA polymerase omega subunit
Source: Cell Rep. 2022 Aug 9;40(6):111183. doi: 10.1016/j.celrep.2022.111183 (PMC9638019; doi:10.1016/j.celrep.2022.111183)
Supplement: Data S1. Uncropped western blots, SDS-PAGE, and agarose gel images, related to Figures 1, 2, 3, and S5 [file mmc6.xlsx]

## Sheet: Data S1a
Data S1a. Uncropped western blot image. Related to Figure 1.
											Lane	R. capsulatus supernatant
											M	Abcam Broad Range Protein Marker
											1	B10 + pCM66T-empty
											2	SB1003 + pCM66T-empty
											3	SB1003 + pCM66T-empty
											4	SB1003 + pCM180 (gafA)
											5	SB1003 ΔrpoZ + pCM66T-empty
											6	SB1003 ΔrpoZ + pCM66T-empty
											7	SB1003 ΔrpoZ + pCM180 (gafA)
											8	SB1003 ΔrpoZ + pCM180 (gafA)
											9	SB1003 ΔrpoZ + pCM180 (gafA)
											10	SB1003 ΔrpoZ + pCM226 (rpoZ)
											11	Blank

## Sheet: Data S1b
Data S1b. Uncropped SDS PAGE gel image. Related to Figure 2.
								Lane	amylose magnetic beads pull down
								1	MBP-GafA	flow through	(previous experimental attempt -bait protein did not bind)
								2	MBP-GafA + Rpo-ω
								3	Rpo-ω	elution
								4	MBP-GafA + Rpo-ω
								5	MBP-GafA
								M	Abcam Broad Range Protein Marker
								6	MBP-GafA	flow through
								7	MBP-GafA + Rpo-ω
								8	Rpo-ω	elution
								9	MBP-GafA + Rpo-ω
								10	MBP-GafA
								11	Blank

## Sheet: Data S1c
Data S1c. Uncropped SDS PAGE gel image. Related to Figure 3.
																	Lane	R. capsulatus supernatant
																	1	Rpo-ω input
																	2	protein1 input
																	3	protein2 input
																	M	protein marker
																	4	mock beads (no protein)
																	5	GafA-Cx
																	6	mock beads + Rpo-ω
																	7	GafA-Cx + Rpo-ω
																	8	mock beads + protein1
																	9	GafA-Cx + protein1
																	10	mock beads + protein2
																	11	GafA-Cx + protein2
																		(NB Protein 1 and 2 are not part of this study and were included for another experiment)

## Sheet: Data S1d
Data S1d. Uncropped western blot and agarose gel images. Related to Figure S5.
										Lane	R. capsulatus supernatant
										1	SB1003 + pQF-empty
										2	SB1003 + pQF-gafA-N
										3	SB1003 + pQF-gafA-C
										4	SB1003 + pQF-gafA-Cx
										5	SB1003 + pQF-gafA-full length
										M	Abcam Broad Range Protein Marker
										6	SB1003 ΔgafA + pQF-empty
										7	SB1003 ΔgafA + pQF-gafA-N
										8	SB1003 ΔgafA + pQF-gafA-C
										9	SB1003 ΔgafA + pQF-gafA-Cx
										10	SB1003 ΔgafA + pQF-gafA-full length
																													Lane	R. capsulatus supernatant	Cumate (50 μM)
																													1	SB1003 + pQF-empty	No
																													2	SB1003 + pQF-gafA-full length	No
																													3	SB1003 + pQF-gafA-N	No
																													4	SB1003 + pQF-gafA-C	No
																													5	SB1003 + pQF-gafA-full length	Yes
																													6	SB1003 + pQF-gafA-N	Yes
																													7	SB1003 + pQF-gafA-C	Yes
																													M	1 kb DNA ladder	-
																													M	1 kb DNA ladder	-
																													8	SB1003 + pQF-empty	No
																													9	SB1003 + pQF-empty	Yes
																													M	1 kb DNA ladder	-
																													10	SB1003 + pQF-gafA-Cx	No (6 h)
																													11	SB1003 + pQF-gafA-Cx	Yes (6 h)
																													M	1 kb DNA ladder	-
																													12	SB1003 + pQF-gafA-Cx	No (24 h)
																													13	SB1003 + pQF-gafA-Cx	Yes (24 h)
																													14	SB1003 + pQF-empty	No
																													15	SB1003 + pQF-gafA-full length	No
																													16	SB1003 + pQF-gafA-full length	Yes
																													M	1 kb DNA ladder	-
																													17	ΔgafA + pQF-empty	Yes
																													18	ΔgafA + pQF-gafA full length	Yes
																													19	ΔgafA + pQF-gafA-N	Yes
																													20	ΔgafA + pQF-gafA-Cx	Yes
																													M	1 kb DNA ladder
																													21	SB1003 + pQF-gafA-Cx	No
																													22	SB1003 + pQF-gafA-Cx	Yes
